# Supplementary material for: Transcriptome and metabolome analysis of liver and kidneys of rats chronically fed NK603 Roundup-tolerant genetically modified maize
Source: Environ Sci Eur. 2017 Feb 7;29(1):6. doi: 10.1186/s12302-017-0105-1 (PMC5306156; doi:10.1186/s12302-017-0105-1)
Supplement: Supplementary file 1 — Additional file 1: Table S1. Raw Data of the metabolome analysis. Raw peak intensity values are indicated for each of the 692 and 673 metabolites respectively identified in kidney and liver tissues. [file 12302_2017_105_MOESM1_ESM.xlsx]

## Sheet: RawData OrigScale(Kidney)
													DIET	Control	Control	Control	Control	Control	Control	Control	Control	Control	Control	NK603+R	NK603+R	NK603+R	NK603+R	NK603+R	NK603+R	NK603+R	NK603+R	NK603+R	NK603	NK603	NK603	NK603	NK603	NK603	NK603	NK603	NK603
													IDENTIFIER	9282	8787	8789	9313	9062	8837	8820	9055	9147	8771	9294	9522	9283	9328	9155	9064	9059	9054	8782	9341	9324	9314	9301	9281	9254	9153	9060	8830
													RUN_DAY	1	2	2	1	1	2	2	1	1	2	1	2	2	1	1	2	2	1	1	1	2	2	1	1	2	2	1	1
PATHWAY_SORTORDER	BIOCHEMICAL	SUPER_PATHWAY	SUB_PATHWAY	COMP_ID	PLATFORM	CHEMICAL_ID	RI	MASS	CAS	PUBCHEM	CHEMSPIDER	KEGG	Group HMDB_ID	Control	Control	Control	Control	Control	Control	Control	Control	Control	Control	NK603+R	NK603+R	NK603+R	NK603+R	NK603+R	NK603+R	NK603+R	NK603+R	NK603+R	NK603	NK603	NK603	NK603	NK603	NK603	NK603	NK603	NK603
1501	1,2-dipalmitoylglycerol	Lipid	Diacylglycerol	11953	GC/MS	850	2600	145	40290-32-2	99931	90288		HMDB07098		1767950	1972743	5200125		1766262	2040370		950427	1091629	2106309	1836338	2895716			2602732	2653365	2130698	3389318	1116337	1487802	2106309	849211		2641112	2051516	2936785
3089	1,2-propanediol	Xenobiotics	Chemical	38002	GC/MS	100001176	1041	117	57-55-6	1030	13835224	C00583	HMDB01881	366418	450244	314537	42829780	199583	268296	262857	224328	251407	319105	414786	472397	285584	548617	331948	369132	327390	214692	328652	212685	349486	172573	173056	242270	329175	235512	201118	314537
1502	1,3-dipalmitoylglycerol	Lipid	Diacylglycerol	35728	GC/MS	1730	2637	371.3	26657-95-4	68149	61457		HMDB31011	443984	481980	592992	632686	365051	438339	484270		461237	314530	231128	427212	703975	368328	593706	552458	594118	790947			256146	634680	706412	268851	669368	444727		778819
740	1,5-anhydroglucitol (1,5-AG)	Carbohydrate	Glycolysis, Gluconeogenesis, and Pyruvate Metabolism	20675	LC/MS Neg	100000580	802	163.061	154-58-5	64960		C07326	HMDB02712	28630890	27273860	41987020	34288836	21568532	22492156	22837206	23835478	48156364	34634068	41622344	48310212	32759534	50177308	30573944	35014144	43204708	41951696	23309482	88082880	19649330	39438948	47050576	32365032	38659004	35019248	32930150	21123326
1383	1-arachidonoylglycerophosphocholine (20:4n6)*	Lipid	Lysolipid	34061	LC/MS Neg	100001551	6074	618.341			21403155	C05208		12642865	12384568	9540048	6585241	9278648	7320350	11047875	7783233	11966197	16212862	9814965	9788027	11321240	11127162	9528627	6311766	7601353	8206344	8550393	6997148	7633785	10810271	7470884	5133550	8076722	8649231	9637823	12522673
1412	1-arachidonoylglycerophosphoethanolamine*	Lipid	Lysolipid	35186	LC/MS Neg	100001571	5874	500.278		42607465	21403171		HMDB11517	61017592	67871624	60828180	40482352	56802296	51503260	59286620	66323644	62120816	58617824	51994452	65274692	63474092	58461436	53997308	47989196	58653544	64735528	70340608	67506112	56318836	54076336	52985420	49904212	61002776	39774868	66507492	81286792
1433	1-arachidonoylglycerophosphoinositol*	Lipid	Lysolipid	34214	LC/MS Neg	100001654	5482	619.289						15836927	26270018	22203420	16274336	20677946	16103968	16464341	30501290	27582556	45874396	12826762	20054536	31591258	28427780	22491322	15006415	15301127	12647922	24149288	13550820	20469234	24019560	19431128	25622412	24250276	13641439	17194686	23599760
1490	1-arachidonylglycerol	Lipid	Monoacylglycerol	34397	LC/MS Neg	100001433	6450	303.233	35474-99-8	5282281	4445452	C13857	HMDB11572	2432950	2865914	4233540	1393895	3489123	4076788	3295873	4003243	3742470	4852323	2322221	3124500	2426307	4552376	1710076	1609402	2135360	1463363	3815095	1137341	2542512	3322952	3630349	2447302	1596877	3724099	3528152	3301018
1377	1-arachidoylglycerophosphocholine (20:0)	Lipid	Lysolipid	45456	LC/MS Pos	100001384	6111	552.402		24779473	21403128	C04230	HMDB10390	2905886	1439357	310815	2003130	2113509	414258	1305244	858456	1591586	693619	4051231	1440248	710152	778732	1719397	1556853	3402456	3706866	1159371	1254308	49918	1234251	503540	560071	2325789	528479	1249444	395714
1376	1-dihomo-linoleoylglycerophosphocholine (20:2n6)*	Lipid	Lysolipid	33871	LC/MS Pos	100001553	5722.2	548.371			21403157			1817397	1174573	569560	1682190	1201175	933329	1737481	1210376	1699193	1251644	2592459	2712211	714370	918246	1634249	2299855	3788793	1626088	1304107	1235969	722098	1122988	1530615	914926	1392492	1417361	1595957	612749
1495	1-docosahexaenoylglycerol (1-monodocosahexaenoin)	Lipid	Monoacylglycerol	35153	LC/MS Neg	100001481	6522.8	309.222			10477810			65638	683619	845717	331923	544266	820588	737995	610372	815317	1039035	236694	318514	577319	473617	236485	384697	123279	349479	670286	100210	456246	654135	783001	814730	188089	870448	690426	675043
1390	1-docosahexaenoylglycerophosphocholine (22:6n3)*	Lipid	Lysolipid	33822	LC/MS Pos	100001566	5537.7	568.34			21403169			5757372	1930832	1190224	6434966	4011972	2224133	4663227	4409947	4722828	5227550	8325670	4210959	2411881	3031677	7000584	5532847	5414616	3676426	3890585	4840121		2650058	2233917	3498631	2185455	3038255	5333796	2085892
1419	1-docosahexaenoylglycerophosphoethanolamine*	Lipid	Lysolipid	44633	LC/MS Neg	100002060	5848	524.278						4239313	1004874	2901809	3429701	3106830	2163243	3537548	4581492	3912900	6140981	1890764	4610986	4210822	4379058	3957947	4338699	4085523	4365059	4442913	3732440	4271335	1190447	4740487	5009957	5150901	5487614	4815166	4588223
1387	1-docosapentaenoylglycerophosphocholine (22:5n3)*	Lipid	Lysolipid	37231	LC/MS Pos	100002063	5586	570.355						1079028	266270	234007	1024120	661398	482776	518739	568166	954273	817256	994948	1440382	236252	431356	879142	1086059	1337541	462256	1228917	549985	319779	439641	697656	787315	299418	679527	948443	309336
1389	1-docosapentaenoylglycerophosphocholine (22:5n6)*	Lipid	Lysolipid	45675	LC/MS Pos	100005673	5619.6	570.355						286245				146953		60109		125553		381340	238754		120360	224814		233591		217502	127184			28684	293570		145798	265061
1381	1-eicosatrienoylglycerophosphocholine (20:3)*	Lipid	Lysolipid	33821	LC/MS Pos	100001552	5620	546.355			21403156			2759658	1358831	537377	2598059	1321140	1155331	2999009	1469816	1848030	1298610	2362793	2154607	783464	1010352	2422273	3158153	2903466	1344676	1933686	1038920	302554	1421399	811328	1261459	1460326	1233931	1895087	809027
1379	1-eicosenoylglycerophosphocholine (20:1n9)*	Lipid	Lysolipid	44560	LC/MS Pos	100005352	5878	550.387						3670306	2049094	911207	4871565	2208564	1225572	2790444	1975307	2914185	1549313	5519322	4874064	949102	2071364	3287342	3773028	6292846	3707414	2194932	2682983	643545	1539038	1437127	1266900	2212023	2147231	2215483	1064236
1373	1-linolenoylglycerophosphocholine (18:3n3)*	Lipid	Lysolipid	45951	LC/MS Pos	100005350	5506	518.324						934065	439183	153369	941634	397031	354420	886349	550778	894215	610884	888017	1086891	430347	133312	1231878	1321269	739286	302148	546278	587898	203105	550778	469716	431905	270492	411791	865615	409558
1487	1-linoleoylglycerol (1-monolinolein)	Lipid	Monoacylglycerol	27447	LC/MS Neg	100001040	6477	279.233	2277-28-3	5283469	4446589			5897558	16996278	36822544	5384925	20576206	37703744	19671630	28422712	8666948	14883582	5658750	10781405	29688814	24571788	5296347	7978859	10683723	23800032	25620436	4115559	50965216	16167793	12716794	18436962	19862814	14557483	13898621	19445172
1371	1-linoleoylglycerophosphocholine (18:2n6)	Lipid	Lysolipid	34419	LC/MS Pos	100001395	5575.9	520.34		11988421	10160888	C04100		48144912	17193270	8277939	33359574	23325338	12493254	25528236	31135156	33028146	25391948	33889732	32758702	14755743	17329754	47297544	60755420	39006532	27951104	19685594	34538228	10634684	20861402	13345509	19379546	13889018	17769996	24615780	19476500
1408	1-linoleoylglycerophosphoethanolamine*	Lipid	Lysolipid	32635	LC/MS Neg	100001570	5900	476.278		52925130	21403170		HMDB11507	8944635	12541313	10098723	8757559	8424700	8599798	7987725	11225521	9119338	15660907	5769744	8930811	11503484	8157208	8709580	9151754	8100276	13386846	12315390	6104236	10428955	9232006	8916986	8980274	8699422	5984439	7593354	14250164
1429	1-linoleoylglycerophosphoinositol*	Lipid	Lysolipid	36594	LC/MS Neg	100001778	5494	595.289						487860	1153358		618506			138602	605741	1020859	2500685	182008		1107378	849892	985450	607054	403970			438059	1187203	570835	362330	1272623	789068		228759
1364	1-margaroylglycerophosphocholine (17:0)	Lipid	Lysolipid	44682	LC/MS Pos	100001264	5740	510.355	50930-23-9	24779463		C04230	HMDB12108	6364464	2707702	1858735	4715257	4109343	2621170	4375176	2949275	4647972	2666072	11404757	6605387	1630049	2897786	5135144	5038117	10910512	7186329	6094249	2764290	1488836	3770843	2550553	1757158	4591332	2341275	3432343	1524224
1401	1-margaroylglycerophosphoethanolamine*	Lipid	Lysolipid	37419	LC/MS Neg	100002171	6218	466.294						2834334	2950702	3464663	3178199	2972426	2719155	2256679	3008561	2928978	2966675	3176047	2933162	3790082	3054635	2531125	2083561	2724006	3541025	3898206	1659049	2613199	4265202	2250383	2987768	3103502	2137856	2157019	2625414
63	1-methylhistamine	Amino Acid	Histidine Metabolism	43831	LC/MS Pos	100001204	585.5	126.103	501-75-7	3614	3488	C05127	HMDB00898	52951684	30216730	66810700	45792396	60028200	68119712	54137828	59272268	24063674	18049132	57604748	60673104	36501308	45521436	21916962	47497252	29996156	28320474	22817944	26201182	60018752	45703112	56582840	70563200	57806880	62058724	66485248	64227552
52	1-methylhistidine	Amino Acid	Histidine Metabolism	30460	LC/MS Neg	100001051	1227	168.078	332-80-9	92105	83153	C01152	HMDB00001	930363	928209	1636711	399478	865171	1553623	913813	813192	788857	963399	1140038	1966136	1069340	1352939	1006393	988443	2336738	1119859	1385922	2032943	1007376	1416836	1532139	578752	1811423	995538	1727756	2338406
67	1-methylimidazoleacetate	Amino Acid	Histidine Metabolism	32350	LC/MS Pos	100001208	833	141.066	2625-49-2	75810	68319	C05828	HMDB02820	6905621	3868773	7646670	5621347	4999214	10786396	3856063	4575009	5073887	1503705	7620010	13340236	3816727	9052718	5969988	4908765	5018260	6427875	6197367	4184551	6083677	12429107	4595103	9990232	7026484	15742903	20914210	18814910
2322	1-methylnicotinamide	Cofactors and Vitamins	Nicotinate and Nicotinamide Metabolism	27665	LC/MS Pos	55	691.3	137.071	1005-24-9	10129985	8305504	C02918	HMDB00699	11387647	7501111	1277022	2712591	18215778	33085534	6226101	15539316	2024735	39055700	5684119	4550781	11185343	3264838	3101908	14541029	20784292	10121316	12005478	10983037	13449164	23178224	33455014	83170864	22462366	4432581	20534642	34627928
2471	1-methylurate	Xenobiotics	Xanthine Metabolism	34395	LC/MS Pos	100001400	1860.5	183.051	708-79-2	69726	62926	C16359	HMDB03099	445449	171517	492370	530500	506840	1080256	212142	314788	484645	63260	571936	977723	228882	794955	360088	297364	192691	329404	250920	261002	181262	426902	590976	1778319	618437	866771	953842	408355
2477	1-methylxanthine	Xenobiotics	Xanthine Metabolism	34389	LC/MS Neg	100001405	1568.8	165.042	6136-37-4	80220	72464	C16358	HMDB10738	516153	498941	592475	409713	400201	1004987	274619	566133	637496	2469783	369007	806083	504653	712013	417138	334095	553825	440122	483182	618150	257186	512875	628728	1120993	596164	946345	1027751	395957
1355	1-myristoylglycerophosphocholine (14:0)	Lipid	Lysolipid	45453	LC/MS Pos	100001383	5509	468.308	20559-16-4	460604	405289	C04230	HMDB10379	4709840	2752869	1668705	5327822	3416669	2506037	7653597	3176838	4326053	2555826	4944298	7421881	2283802	2578950	7628893	8050401	6434804	2517937	3476157	3753847	1685030	3446413	2228914	2626769	2234687	2555609	3919060	1592716
1375	1-nonadecanoylglycerophosphocholine(19:0)	Lipid	Lysolipid	47087	LC/MS Pos	100005353	5950	538.387	108273-88-7		24823014			2253521	1170988	261812	1808054	1810226	418423	978790	730401	1403352	771143	7446313	1863382	422498	1051953	1216427	1311549	3783983	5417782	1026989	741805	151697	1039471	610015	453925	1917156	477253	785597	403168
1485	1-oleoylglycerol (1-monoolein)	Lipid	Monoacylglycerol	21184	LC/MS Neg	100000924	6794	281.249	111-03-5	5283468	4446588		HMDB11567	23326940	50914848	68023200	12389480	62285856	71045224	22419458	88246104	26305134	40276492	12847691	56560148	116187432	93360672	19359406	27783176	16092725	62950576	75010992	10925374	63024592	53715168	22510802	76545392	41644872	43930268	31949070	36268436
1368	1-oleoylglycerophosphocholine (18:1)	Lipid	Lysolipid	46438	LC/MS Pos	100001272	5681	522.355	19420-56-5	16081932	17240641			69183368	36719604	21413776	67901440	39951744	39502864	81169448	49982768	73697328	45038548	93302184	92901912	31985032	38329864	74389184	112781528	116872464	44507040	54415180	55500964	19630814	37686160	32851510	31933588	32112778	52198976	65087584	32954246
1404	1-oleoylglycerophosphoethanolamine	Lipid	Lysolipid	35628	LC/MS Neg	100001569	6125.1	478.294	89576-29-4	9547071	7826021		HMDB11506	67878200	85441656	93464952	69369840	77485032	70871008	61624488	89622488	80370712	94005048	56998556	68218120	121060128	82298048	70054600	71366480	71251672	84192608	85238144	49307052	53593716	68465192	50937376	68601376	60831924	54919444	57322300	93031904
1427	1-oleoylglycerophosphoinositol*	Lipid	Lysolipid	36602	LC/MS Neg	100001777	5599	597.305						3538659	5028286	2210002	2306689	1536365	4477633	2602333	3448457	2032698	5780178	1700685	3603037	4722129	4057532	3550598	3096828	4397324	2305353	2485583	2954304	2157710	3010583	2538592	4728453	2685434	2037344	3557253	4481585
1436	1-oleoylglycerophosphoserine	Lipid	Lysolipid	19260	LC/MS Neg	100000630	5607	522.284		9547099	7826049			3860632	6911254	6754539	3666532	5309199	7069009	4333919	7049596	4480789	6585082	3169725	3798703	5962164	6301336	4381349	4276017	4548216	4866870	6440941	3746826	6838613	4976503	4117233	5086136	3050557	3583562	5112651	8210184
1396	1-oleoylplasmenylethanolamine*	Lipid	Lysolipid	44621	LC/MS Neg	100005372	6250	462.299						17805686	20382334	17451864	19237870	12542267	13435115	13768585	17098046	16694985	20105150	13689711	14446149	24850766	19008752	18221166	13247494	24215772	15478989	18692280	11260378	15192217	16447301	8758669	19156286	19173336	17102526	15025717	18933694
1362	1-palmitoleoylglycerophosphocholine (16:1)*	Lipid	Lysolipid	33230	LC/MS Pos	100001511	5525	494.324		24779461	21403152			19510622	11817648	3561246	17571302	11411243	8708886	24131452	12842885	17352606	11211344	23740286	20056796	9542279	8538531	22531726	27489970	19371960	8322387	12501599	10385170	5640748	11956421	4029243	6617846	8297409	10803153	14484543	7610249
1406	1-palmitoleoylglycerophosphoethanolamine*	Lipid	Lysolipid	34565	LC/MS Neg	100001784	5691	450.263						6911274	11957411	5917017	5992174	6167438	4495437	9067604	8169431	7147537	8966949	4013207	4958658	10377002	6629982	8825207	6325684	4805604	5471017	4880297	3059885	5635429	7451144	1112344	3379439	5532010	4184271	4597085	8585346
1480	1-palmitoylglycerol (1-monopalmitin)	Lipid	Monoacylglycerol	21127	GC/MS	100000827	2119.5	371.3	542-44-9	14900	14201		HMDB31074	83263	96791	110127	183492	154115	90936	125574	153185	112423	65691	108369	103849	131294	73650	122364	124530	123126	132271	100914	80790	62368	132361	146554	70079	119332	90757	78320	96159
1360	1-palmitoylglycerophosphocholine (16:0)	Lipid	Lysolipid	33955	LC/MS Pos	100001263	5670	496.34	17364-16-8	86554	78064			762978240	415893056	334786976	807092416	477169952	551585472	1001460480	558092736	658568192	549942592	818634176	1134118784	423010112	414145984	865165760	1245203456	1152398464	535050464	606130176	785271296	286515936	495991520	364061088	433954560	450188544	582111488	717576320	325032832
1399	1-palmitoylglycerophosphoethanolamine	Lipid	Lysolipid	35631	LC/MS Neg	100001567	6057.2	452.278		9547069	7826019		HMDB11503	145139104	153903184	164490848	133973640	153013248	129571560	129749584	173145776	156639120	165066000	106690576	156440688	193220176	156089856	139984816	146598672	123599648	148058256	171501808	106782592	113300800	142882144	111910064	149718608	117406464	106847448	127252728	177361168
1446	1-palmitoylglycerophosphoglycerol*	Lipid	Lysolipid	45970	LC/MS Neg	100005717	5570	483.273		3300276	2548639			6421251	8042941	6723182	5717379	6040973	5696895	7866863	6682743	5663305	5708158	4790585	5433300	8060919	6804868	6650639	6045355	4633647	5874867	7429440	5781555	3828027	7022970	5540372	6351437	5425486	3687247	5600523	5809800
1422	1-palmitoylglycerophosphoinositol*	Lipid	Lysolipid	35305	LC/MS Neg	100001655	5564	571.289						24415116	24170006	23622768	15867471	23425936	24360912	26178148	30185468	22717606	29736756	14711615	23785128	25282784	31655034	27607148	17787786	21887120	16485979	23912584	28300840	23338614	21118968	17818590	27116086	23774674	13428850	22831066	35607408
1448	1-palmitoylglycerophosphoserine*	Lipid	Lysolipid	46130	LC/MS Neg	100005805	5572	496.268		9547100	7826050			30590478	39573648	53399424	28419898	38778760	42581448	32485016	51586304	40593984	41835872	23656184	35683516	53915948	51419244	37373448	35273148	33608316	38776048	46853592	38479344	39455116	38627696	33520588	42090080	31962926	23039016	31712564	58005016
1394	1-palmitoylplasmenylethanolamine*	Lipid	Lysolipid	39270	LC/MS Neg	100003000	6285	436.283			10471193			41930520	45305876	41805820	41121748	32413904	30413558	32506972	39938964	38287576	47707948	27530512	37550348	58385504	41240144	44621916	33166020	38703432	38858756	36844336	26663406	30698436	39655592	26923474	54417296	40954156	38582912	37337612	38307068
1359	1-pentadecanoylglycerophosphocholine (15:0)*	Lipid	Lysolipid	37418	LC/MS Pos	100002173	5568	482.324						6421301	2187436	1302817	5362771	3722269	3189226	5206441	3231777	4719834	2436772	9054426	7288215	1891605	2419283	7389915	6155489	5970790	3062890	4865468	4056900	1750715	3912544	2163995	1971239	2215134	2502120	4091680	1815856
1483	1-stearoylglycerol (1-monostearin)	Lipid	Monoacylglycerol	21188	GC/MS	100000932	2186.6	399.4	123-94-4;31566-31-1	24699	23095	D01947	HMDB31075	91635	103661	94047	155338	121180	100865	126283	108583	146376	89263	116663	114165	121586	64827	129520	119875	137998	111641	150515	96402	67003	126407	103246	72388	114666	89846	130228	111667
1366	1-stearoylglycerophosphocholine (18:0)	Lipid	Lysolipid	33961	LC/MS Pos	100001271	5847	524.371	19420-57-6	497299	435389			255784576	171192960	74303464	205675712	235416448	85846976	160589440	118965248	221208544	116539344	484731168	320229184	89539968	172508768	169877152	207670720	554618240	346129472	192944448	121407856	55018588	127194352	70970872	61884176	282358816	145736896	158069424	70337600
1402	1-stearoylglycerophosphoethanolamine	Lipid	Lysolipid	42398	LC/MS Neg	100001461	6514	480.31	69747-55-3	9547068	7826018		HMDB11130	93875912	130431888	80915408	120592096	126937200	63351732	73796648	152986800	123673032	89285680	113942472	139911456	182828288	129953128	106167128	92758592	119832408	141690112	90634960	79903888	49402640	107474976	56225804	78953344	98065432	100021520	62039676	93509200
1449	1-stearoylglycerophosphoglycerol	Lipid	Lysolipid	34437	LC/MS Neg	100001462	5816	511.304			21403138			699581	1412264	1049763	434100	631323	668675	896166	958803	877507	952934	1042799	893470	1232120	923756	630802	817187	745373	672207	1147332	854090	711297	1741716	990701	1127052	641015	676170	892190	933961
1425	1-stearoylglycerophosphoinositol	Lipid	Lysolipid	19324	LC/MS Neg	100000656	5794.3	599.32	796963-93-4		21403067			105677496	136932704	93384744	76953608	94622272	99871072	100926912	97732528	102163080	143134368	50103820	150330512	109720384	101443304	82704520	89196456	95705616	89684608	127286008	96824824	83900120	112685080	80046184	102984288	94725824	68759912	100410512	171112592
1435	1-stearoylglycerophosphoserine*	Lipid	Lysolipid	45966	LC/MS Neg	100004327	5800	524.299		9547101	7826051			100948536	156880576	169266320	94947440	132752288	121537288	107664656	136794528	135369296	146746624	72991160	132673232	160586320	139928864	87708104	94398448	106321160	130766272	190928432	95135248	116558272	129271440	97250992	127776608	95902144	80731256	107775400	184825872
1395	1-stearoylplasmenylethanolamine*	Lipid	Lysolipid	39271	LC/MS Neg	100003001	6500	464.315						7576968	6625497	13183438	18973792	7275548	11211952	11393339	6947870	5739915	10360868	13811088	16264341	7154397	32884910	7457110	8606951	13028432	20567238	8526775	8753267	8308752	5959686	7079448	12312179	16481123	11375647	10165918	9140836
961	10-heptadecenoate (17:1n7)	Lipid	Long Chain Fatty Acid	33971	LC/MS Neg	100001278	5555	267.233	29743-97-3	5312435	4471860			131602936	179937920	288682400	117949264	299191712	285583392	135877792	312634976	169302848	162296000	154715152	151447360	281276512	287738368	134196896	122924728	118175736	352934048	327434112	117729680	256255408	188410560	129464680	175528048	182092880	132174400	184347792	250226464
971	10-nonadecenoate (19:1n9)	Lipid	Long Chain Fatty Acid	33972	LC/MS Neg	100001277	5780	295.264	73033-09-7	5312513	4471938		HMDB13622	30202196	52409608	98901224	29687182	82531200	104705792	37371260	82613120	37227876	71465328	30459200	50950016	84559176	62723088	28411540	32855234	28325472	97211144	106417928	20008552	93808776	62098924	40791324	60176412	55944344	39390096	46113116	58706096
1625	11-dehydrocorticosterone	Lipid	Steroid	39779	LC/MS Pos	100002781	4533.8	345.206	72-23-1					2500535	2848086	2848168	1850848	1755224	4312194	1999120	2561453	2366183	1907602	2015883	6163230	2354877	2056433	6203796	2569615	4920762	2244279	2778251	3930484	4125216	2917550	4236797	2629747	3989951	1111867	4416155	5559911
1222	12,13-DiHOME	Lipid	Fatty Acid, Dihydroxy	38395	LC/MS Neg	62	5137	313.238	263399-35-5	10236635	8412123	C14829	HMDB04705	2968887	3950237	2694021	2367162	6037081	3785391	4056413	4414515	1440957	2254750	1881993	2408501	4270198	2449841	2219438	1198289	1331204	2150958	3543219	1588104	3305196	2011768	1530450	1837136	3380652	893968	2530024	2360741
1214	13-HODE + 9-HODE	Lipid	Fatty Acid, Monohydroxy	37752	LC/MS Neg	100002196	5275	295.228		43013				80320904	133136400	243258880	108599184	196688208	211307712	103817896	261094624	97783856	106743320	75858592	114388616	172265184	177048544	120987656	127157584	83524064	226507664	206933136	96325344	368702560	107034160	114366880	121833192	151730080	61876848	117436064	160492000
1294	15-HETE	Lipid	Eicosanoid	37538	LC/MS Neg	100000565	5298	319.228	54845-95-3	5280724	4444307	C04742	HMDB02110	57676324	72354928	93099352	63755900	90148672	104700848	82762488	88691088	77045544	95708208	74411896	73651352	59559740	88607792	95302160	85550800	81447520	67799808	83190856	79704176	68984344	64804176	69995888	49280884	85572320	50395844	71734512	95325288
1048	15-methylpalmitate (isobar with 2-methylpalmitate)	Lipid	Fatty Acid, Branched	38768	LC/MS Neg	100002945	5695	269.249		17903417				77820904	80030864	111845848	75992672	108029968	100519088	79892848	106875808	83077760	108037200	76839120	80261488	101954952	89941112	79420544	72779440	70093328	104059280	116204904	59849632	115168376	105589272	77295896	83674416	87042120	72755192	75047672	84586832
1209	16-hydroxypalmitate	Lipid	Fatty Acid, Monohydroxy	39609	LC/MS Neg	100002953	5236.2	271.228	506-13-8	10466	10034	C18218	HMDB06294	9469291	9941524	8328924	9885923	9777562	12251711	10707837	10935526	10410495	6994913	8647848	13365200	12812045	14108801	11201361	9322882	12279542	10727392	12533398	11501458	9344454	10127082	11612247	12143615	13312524	6823998	9498780	16096697
1051	17-methylstearate	Lipid	Fatty Acid, Branched	38296	LC/MS Neg	100002356	5993	297.28	2724-59-6	3083779	2340933			11431491	9813798	18705246	9580912	21451660	18281232	9579312	37794196	12203270	23734942	12566421	17081410	27669140	14603795	10655983	9133220	8001499	31917038	32533342	8369199	18820868	25200202	15367599	19828536	13262622	6881894	13172373	14569087
2294	2'-deoxycytidine	Nucleotide	Pyrimidine Metabolism, Cytidine containing	15949	LC/MS Pos	100000125	1252.2	228.098	951-77-9	13711	13117	C00881	HMDB00014	40530000	41414768	67299200	39579268	51686464	57884216	50798072	44851720	47132848	39267064	39445028	55992592	49819596	53099880	49909680	42828660	50654644	36284812	53972752	57780344	69745232	53703284	75310304	53675532	49982684	36987108	55548100	43743256
2244	2'-deoxyguanosine	Nucleotide	Purine Metabolism, Guanine containing	1411	LC/MS Pos	348	1733	268.104	961-07-9	187790	163230	C00330	HMDB00085	8394381	9481539	13389729	6863285	12393329	4376424	11447710	11608548	10060089	2136285	6753795	9916769	7748144	5048501	7322433	7516616	5342273	9596690	9832423	4143093	8732594	12602891	10118224	6330361	6181649	4317886	7309586	6941958
2179	2'-deoxyinosine	Nucleotide	Purine Metabolism, (Hypo)Xanthine/Inosine containing	15076	LC/MS Pos	100000135	1751	253.093	890-38-0	65058	58569	C05512	HMDB00071	6012532	8059050	11156943	4826822	7713916	3829519	10055650	6964472	7531710	4551700	4830933	7935008	5638757	3729911	5105196	5914233	4566954	5928791	5829244	3622510	8923906	10555834	6694600	4596541	5076671	3913841	6258342	4936901
2273	2'-deoxyuridine	Nucleotide	Pyrimidine Metabolism, Uracil containing	1412	LC/MS Neg	536	1585.5	111.02	951-78-0	13712	13118	C00526	HMDB00012	1073156	1119927	2047344	964298	1509018	931610	1688669	1159430	1751680	1126138	1119526	1106806	1448572	1036594	1134624	1295479	1630387	881542	1445527	1405253	1993075	1567091	1737308	1300484	1207522	1298846	1631592	791368
2231	2'-O-methylguanosine	Nucleotide	Purine Metabolism, Guanine containing	36811	LC/MS Pos	100001713	1943	298.115	2140-71-8			C04545		359841	299621	349192	301230	312759	227085	423540	209919	546025	1664471	193736	519780	324099	304488	307768	234144	331935	144190	199705	321811	211129	215486	341612	298013	284800	241181	335189	269356
2577	2,3-dihydroxyisovalerate	Xenobiotics	Food Component/Plant	38276	LC/MS Polar	100002417	1050	133.051	1756-18-9	677	657	C04039	HMDB12141	2938799	786788	2595533	3420387	2167688	3381745	2905801	1348385	2103746		2997354	3893042	1745881	2240999	996981	1191910	1727337	2165813	5133865	1164356	953612	1979403	1100372	1267418	2153670	4577554	2654417	2474074
2580	2,8-quinolinediol	Xenobiotics	Food Component/Plant	42975	LC/MS Neg	100004206	3133	160.04	15450-76-7	97250	87777	C06342		4698487	3086134	2178438	1161718	2174790	5942800	1793181	1673338	2362955	595645	1061056	2556390	1836604	2751455	2045249	869290	1739952	2251070	1138786	1470953	2147185	1469405	1554275	5960603	3101520	2582374	4490538	1921272
75	2-aminoadipate	Amino Acid	Lysine Metabolism	6146	LC/MS Pos	381	793.3	162.076	542-32-5;1118-90-7	469	456	C00956	HMDB00510	8576613	9575244	16052057	7504348	13877180	17686714	12211457	7232918	10510328	6874571	10363472	14864776	13534138	14970482	13790395	11384562	12021975	14241760	10910596	15851922	11630371	13117280	10783415	13277882	14089493	18424222	15062743	8404444
284	2-aminobutyrate	Amino Acid	Methionine, Cysteine, SAM and Taurine Metabolism	42374	LC/MS Pos	1128	766.7	104.071	1492-24-6	439691	388757	C02261	HMDB00650	9330614	6722068	8083641	11479924	7887651	10789757	7254068	11550839	13869558	42486116	34971388	16816356	7553493	6542600	9724120	11357673	9703725	7014290	9034447	14676237	11515381	21128182	28847524	30152176	8582101	20424938	10102327	11234082
1115	2-aminoheptanoate	Lipid	Fatty Acid, Amino	43761	LC/MS Pos	100004542	2530	146.118	1115-90-8	227939	198338			12950700	14597300	16952640	12183454	15845419	20668644	17517360	17806134	16065175	11830647	12042731	18826792	14990389	13287627	15735278	15517393	14536787	16520424	12873609	15127044	10230764	19138666	15290624	14593973	14706376	11544323	17166972	14853735
1120	2-aminooctanoate	Lipid	Fatty Acid, Amino	43343	LC/MS Pos	100004227	3355	160.133	644-90-6	69522	62727		HMDB00991	2410782	2360951	2088772	2147205	3154868	2529271	2608845	2683665	2852270	1715102	2411709	2635680	2474432	3231265	2266943	2146160	1661469	2495742	2025847	2281112	1498678	2573895	2522299	2775430	1945822	2847560	3058145	2453122
3116	2-aminophenol sulfate	Xenobiotics	Chemical	43266	LC/MS Neg	100004322	1677	188.002		181670	158022		HMDB61116	11423778	4980854	11148069	8001714	9589864	14117772	6320957	6004079	7151902	611655	2229589	9321879	6671898	14176125	5282807	3769611	3634223	5757306	4697787	5410546	6351838	3707741	4024885	11791447	11974408	13087438	15315976	5711974
1491	2-arachidonoyl glycerol	Lipid	Monoacylglycerol	19266	LC/MS Neg	100000584	6170	303.233	53847-30-6	5282280	4445451	C13856	HMDB04666	3693155	3433388	3343624	2451586	3809676	4195868	4345810	3656728	4676952	3812336	4008418	3654861	2549871	3153461	3188629	2379704	2310129	1526446	2906670	2992745	1975285	2963216	4263629	2440156	2586115	3654942	4777923	3927093
1384	2-arachidonoylglycerophosphocholine*	Lipid	Lysolipid	35256	LC/MS Pos	100001554	5520	544.34			21403158			198642000	127497784	86736752	207338384	135047392	126364232	319734272	171393808	224193840	131505184	242001952	308053248	126321160	89327896	182154544	292889856	293822016	106346696	191334272	145928944	94906568	158661376	73935592	90429216	108563688	149156496	178268912	89961656
1413	2-arachidonoylglycerophosphoethanolamine*	Lipid	Lysolipid	32815	LC/MS Neg	100001674	5793	500.278						117034328	107548256	59116376	73466600	67464816	53083884	97673320	73720504	116986048	61869752	106731440	99649392	88202128	62132628	132733816	82728616	100015200	72021096	91546736	158450176	62128588	84002672	76458608	74883632	98673288	56570848	96441968	123540992
1434	2-arachidonoylglycerophosphoinositol*	Lipid	Lysolipid	38077	LC/MS Neg	100002470	5443	619.289						8908122	16418606	8874668	10274920	8615355	6764658	8157645	12200615	13780707	23165222	9493984	9833142	19747208	10882972	14835486	9477422	8998671	6561637	9460860	7143078	6371645	12851536	8940993	12322458	13503210	5881604	8538946	13689345
1391	2-docosahexaenoylglycerophosphocholine*	Lipid	Lysolipid	35883	LC/MS Pos	100001565	5509	568.34			21403168			17359722	6463877	4321623	21020714	12074149	6939763	15867930	14457861	18530120	14241040	17454638	17138144	7910781	8585788	16948144	19277652	18017878	12784454	17772148	14024219	7130806	8261603	9637322	13031187	5689925	10098721	15932279	7543260
1415	2-docosahexaenoylglycerophosphoethanolamine*	Lipid	Lysolipid	34258	LC/MS Pos	100002061	5514	526.293						31145740	12961963	12955744	50845624	28324040	17313696	29043956	37965952	34837372	22274008	25942414	31677496	17526838	17435346	29580244	42490732	35369116	33769736	45275432	27041928	16556680	14817583	18957694	28507668	16295594	29801284	31401446	13510526
1388	2-docosapentaenoylglycerophosphocholine (22:5n3)*	Lipid	Lysolipid	37366	LC/MS Pos	100002066	5550	570.355						2046307	1126712	573532	3039806	1355758	1108769	2216772	2484143	3003764	2235360	2586652	2939800	871671	823673	2438914	3777432	1752350	1595356	2138799	1858595	750595	1509643	1511431	1695389	755103	1623845	1569963	1031119
1382	2-eicosatrienoylglycerophosphocholine*	Lipid	Lysolipid	35884	LC/MS Pos	100001558	5578.6	546.355			21403161			5200351	2962529	1450514	5989101	3133819	2270112	5904457	4668706	4353128	3544306	4399435	5329327	2171394	2285676	5742283	9123036	6501781	4283985	5405998	3251901	2062198	4318556	2304221	3070970	2969065	1919904	4434377	2098255
1380	2-eicosenoylglycerophosphocholine(20:1n9)*	Lipid	Lysolipid	48119	LC/MS Pos	100005355	5807	550.387						704386	57985		545761	155575		341591	193647	672571	64629	962708	478777			372958	372236	1450140	829009	377446	168179	33289	225572		60080	50093	151006	239998
3133	2-ethylhexanoate	Xenobiotics	Chemical	1554	LC/MS Neg	1121	3895.4	143.108	123-66-0;149-57-5	8697	8373		HMDB31230	1808923	2560605	1738231	2367028	2207013	1200680	2324537	2046466	1814257	6463730	1910163	3442953	1706512	2461467	1912735	1133238	1369371	69603	1293069	1237915	2162929	1948771	1789064	1605470	3073904	2706451	1971738	2385240
285	2-hydroxybutyrate (AHB)	Amino Acid	Methionine, Cysteine, SAM and Taurine Metabolism	21044	GC/MS	100000933	1169.4	131	3347-90-8	440864	389701	C05984	HMDB00008	39009	71710	44641	69923	60872	76070	26299	99649	43618	293505	126188	83593	63446	26723	145983	54761	120660	25839	38449	111246	133432	55615	85844	82237	60674	58906	67598	32869
1062	2-hydroxyglutarate	Lipid	Fatty Acid, Dicarboxylate	37253	GC/MS	100002070	1576	247	40951-21-1	43	42	C02630	HMDB00606	76358	77614	93184	42857	68196	80951	85852	76939	67541	38461	121193	100521	72655	74676	134355	81034	66438	107747	49996	139278	80844	190692	138324	110973	79073	114760	77013	92708
2414	2-hydroxyhippurate (salicylurate)	Xenobiotics	Benzoate Metabolism	18281	LC/MS Neg	1869	2184	194.046	487-54-7	10253	9835	C07588	HMDB00840	3207826	1564747	1822907	6354506	2898428	1591284	3913404	2315770	4335293	3053127	3733312	2426717	3842761	7193535	1852728	6867441	1656508	2858572	2789731	1534783	359059	7846773	4947638	5264731	1527751	9078732	6070482	1635594
3137	2-hydroxyisobutyrate	Xenobiotics	Chemical	22030	GC/MS	100000748	1107.5	130.9	594-61-6	11671	11181		HMDB00729	99425	207986	333415	230319	451450	435950	175109	174840	315220	296516	263086	620524	245837	304786	133311	351074	234401	254119	175919	505154	90982	348090	480100	1064999	202522	301137	304551
1187	2-hydroxyoctanoate	Lipid	Fatty Acid, Monohydroxy	22036	LC/MS Neg	100000743	3736.8	159.103	617-73-2	94180	84994		HMDB02264	111893	130755		147724	140412	136802	163764	228823	94573	104544	20706	113544			179521	68366	127891		62891	228980	35630	147815	58641	107100	45926	56819		127891
1190	2-hydroxypalmitate	Lipid	Fatty Acid, Monohydroxy	35675	LC/MS Neg	100001579	5511.2	271.228	764-67-0	92836	83805		HMDB31057	118663720	130595672	107009360	105185736	96074240	73726832	118721376	148113712	139527600	58345424	90278056	117238280	146890928	104790784	134074976	96481912	98879672	122198088	105677896	139096288	112221032	143843808	104055208	94239160	127489808	46685816	90152104	158581152
1191	2-hydroxystearate	Lipid	Fatty Acid, Monohydroxy	17945	LC/MS Neg	1239	5695	299.259	629-22-1	69417	62625	C03045		31084842	40505336	33759512	32108286	25601404	21665736	33197370	37119108	31590624	17996856	27482876	31938256	44712404	31066838	34507796	27222442	26681648	37429624	29129376	40559644	31571156	43562980	31551686	23009998	38321508	15732843	25309772	36913772
1374	2-linolenoylglycerophosphocholine(18:3n3)*	Lipid	Lysolipid	45869	LC/MS Pos	100005357	5490	518.324			13493940			561703	280213		736418	393816	59834	739400	367695	481840	101937	415609	428186		123582	591054	617458	671989	298668	518652	439649		333325	219283	240414	69516	157741	475995	148194
1488	2-linoleoylglycerol (2-monolinolein)	Lipid	Monoacylglycerol	32506	LC/MS Neg	100000987	6250	279.233	3443-82-1	5365676	4517636		HMDB11538	4059591	14443987	28076042	3529153	15872912	47626536	6568849	19664200	7814689	10960124	4736608	7286997	23656040	16862788	3906632	16851882		18578346	18109162	2914699	15332172	13054571	10982824	14190691	17864964	8845434	21101146	15404385
1372	2-linoleoylglycerophosphocholine*	Lipid	Lysolipid	35257	LC/MS Pos	100001557	5541.2	520.34			21403160			58001392	34953264	17612874	78935432	37666176	31349182	59112164	62844808	61694696	54421200	54639344	71867056	28634428	25044942	72231712	119113712	72178288	63487020	54403076	54439320	28211100	44659964	33658764	50943728	27034310	31317990	46874576	27788520
1409	2-linoleoylglycerophosphoethanolamine*	Lipid	Lysolipid	36593	LC/MS Neg	100001776	5813	476.278						7476026	8590372	5313979	5886301	4960083	5822728	6139894	5230143	5569650	9971742	4435904	6224283	6685643	3046256	7211558	7362523	7683818	8680421	6496307	6183082	6693338	6258348	7071816	7468608	6684391	4127425	6940950	6564640
1430	2-linoleoylglycerophosphoinositol*	Lipid	Lysolipid	39221	LC/MS Neg	100003006	5437	595.289						162609	743238		337324	113631	156913	167654	312201	264401	1402561	156310	118637	529631		362305	247589	169602			86159	261936		245125	565425	314657		137020
251	2-methylbutyrylcarnitine (C5)	Amino Acid	Leucine, Isoleucine and Valine Metabolism	45095	LC/MS Pos	100001509	2465	246.17	31023-25-3	6426901	4932320		HMDB00378	24504750	25191410	19604206	25774624	33963576	16531031	33938228	30500260	18563514	19762274	21557184	18257422	27269524	29959738	21615582	24954950	16023233	23075514	24329808	15851962	15297854	18570988	20242978	28102126	20771128	25076924	30061714	23763770
1356	2-myristoylglycerophosphocholine*	Lipid	Lysolipid	35626	LC/MS Pos	100001563	5470.1	468.308			21403166			889847	576769	165572	913618	554874	426097	1495184	588349	785052	274402	867057	999236	360103	304123	1029559	1292725	1067934	490967	757153	460401	295030	445914	424085	595007	344578	524241	751626	261934
1453	2-nonadecanoylglycerophosphocholine(19:0)*	Lipid	Lysolipid	47088	LC/MS Pos	100005354	5877	538.387			11403997			1491627	494607	109407	914105	808096	86563	546529	450710	567667	399501	4024577	615937	348275	556031	1035608	1070639	1222980	1585334	556812	241909		831271	297800	182094	615404	186342	374942	131751
1486	2-oleoylglycerol (2-monoolein)	Lipid	Monoacylglycerol	21232	LC/MS Neg	100000943	6950	281.249	3443-84-3	5319879	4478086			20578878	33742872	47513960	11115535	72282272	47431712	16485314	126474328	35571568	51736476	14674163	82131784	60623096	104239504	62789624	14477205	3843573		46796476	7988996	81021416	19847160	28553440	58841752	80833928	22676646	40809020	59267324
1370	2-oleoylglycerophosphocholine	Lipid	Lysolipid	46440	LC/MS Pos	100001556	5635	522.355			21403159			73860904	46109880	20068556	89310168	42555732	45453432	105496912	58607504	60315000	42275180	75910968	90664280	37482092	30034536	77524544	116928424	91859336	49588440	58606908	73858392	28780004	48797732	25837698	39364736	36154948	56854448	55101984	29240126
1405	2-oleoylglycerophosphoethanolamine*	Lipid	Lysolipid	45455	LC/MS Neg	100001651	6000	478.294						12387578	9040708	10789665	7652564	9594733	11059198	11844018	8411295	9352632	10741625	10122377	10233738	11132468	8153312	10849045	10091875	15405628	10517096	9292824	10061374	8387161	8311263	6004358	11307644	8129124	8825160	10194388	10703265
1452	2-oleoylglycerophosphoglycerol*	Lipid	Lysolipid	46196	LC/MS Neg	100005719	5563	509.288						4673439	6065734	3360561	4940816	3240870	2961868	4380094	3738842	5442385	5588851	3935504	4102013	3887440	3601984	5722418	5045718	3495342	3136124	3378361	3422408	1584111	4939930	3839376	6506803	3094448	3735063	4920289	4828932
1437	2-oleoylglycerophosphoserine*	Lipid	Lysolipid	37948	LC/MS Neg	100002312	5565	522.284						1875558	2078879	851031	1529987	1481050	2063450	1714089	1928915	1588497	3212916	671874	1508525	1460933	1745812	2917922	931335	1695896		1416027	1344347	3113158	1099272	1242987	2151539	1561270	1510404	1768768	1510404
3103	2-oxo-1-pyrrolidinepropionate	Xenobiotics	Chemical	40452	LC/MS Pos	100003265	2084	158.081	77191-38-9	3146688	2398914			763058	496940	7758275	4390401	577857	1423876	686750	613083	3371547	630592	11350744	7618685	715054	6609851	3448006	688117	813885	507950	741488	466287	574247	906568	622911	1263772	1884833	15296848	1672615	878247
1363	2-palmitoleoylglycerophosphocholine*	Lipid	Lysolipid	35819	LC/MS Pos	100001561	5490	494.324			21403164			3925982	3043294	1264898	5931990	3373204	2349921	5164911	5228970	4281756	3226403	3486838	5047572	2770370	2979342	7841021	4506178	3430021	3199022	3982649	3364734	2315613	3489501	1469860	2815608	1939517	3415703	4992655	2533087
1407	2-palmitoleoylglycerophosphoethanolamine*	Lipid	Lysolipid	36619	LC/MS Pos	100001785	5500	452.277						3100505	2411646	1143666	4451829	3243957	1787858	6694904	4253895	3358804	2269609	4002083	3188717	2285134	2241198	4431015	5146987	5803416	3133229	3520089	2230535	2224963	3116867	676885	1690356	1840253	2956470	2725775	1285890
1361	2-palmitoylglycerophosphocholine*	Lipid	Lysolipid	35253	LC/MS Pos	100001562	5610	496.34		15061532	21403165			69461688	34234328	25163950	62455696	44580988	41869388	85204752	57483944	69797576	38178520	73630168	92564720	37101024	36060784	72723640	105570432	93483192	41348860	55335540	57562108	26739752	31881616	35701668	30696470	33266138	56409740	61823988	30130102
1400	2-palmitoylglycerophosphoethanolamine*	Lipid	Lysolipid	45452	LC/MS Neg	100001652	5919	452.278						6827096	7940681	8924396	6213889	7688082	8707776	6788024	9263023	9695591	8539755	4018739	8247930	8176643	10143734	6277701	8270483	7641189	8335155	9786311	5851264	7136209	8156577	7213946	10600886	6482676	5145571	7977999	13664646
756	2-phosphoglycerate	Carbohydrate	Glycolysis, Gluconeogenesis, and Pyruvate Metabolism	35629	GC/MS	100000093	1734	459.1	70195-25-4	59	13766841	C00631	HMDB03391	30889	29352	15896			51564	54372			13225	43835	15091	50784	17058	49324	33212	28150	24993		17123	21098	25888	23700	23943	30202	23822
1367	2-stearoylglycerophosphocholine*	Lipid	Lysolipid	35255	LC/MS Pos	100001555	5777	524.371		10208382	8383879			18880690	10016478	3539201	11966101	12713314	3492478	8382160	5571197	9665230	6312158	36395244	9270902	3268619	7836719	9372917	13552985	35795580	19782392	11739728	5724062	2250262	7523106	5303405	3407633	13011865	5734591	9602511	2998837
1403	2-stearoylglycerophosphoethanolamine*	Lipid	Lysolipid	41220	LC/MS Neg	100003901	6350	480.31			24769218			5495843	7563463	7578372	9370333	6639073	4574618	4139561	8038266	5233135	8766926	8624349	6502393	6745901	10060344	5899847	5932991	7316467	10163329	7038655	5034452	5529622	6832239	5543287	5892482	6190355	5006231	5486981	6365713
1426	2-stearoylglycerophosphoinositol*	Lipid	Lysolipid	39223	LC/MS Neg	100003008	5728	599.32						2285718	2835762	3076856	1425460	2204728	2795146	2237606	2875584	2011192	3616169	729497	3038477	1898691	2502919	1067947	1956482	1543264	2320363	3440780	1579306	2552169	2284473	2283228	3242714	1943615	1373292	2598450	4325729
165	3-(3-hydroxyphenyl)propionate	Amino Acid	Phenylalanine and Tyrosine Metabolism	35635	LC/MS Neg	100001624	1980	165.056	621-54-5	91	89	C11457	HMDB00375	4652390	719354	1337719	2020952	1601228	1452102	3434739	2691022	1881306	140303	560767	1716106	5045918	1569682	772353	569722	1272877	2563502	1211194	786947	2212232	2889059	480488	6296429	2446977	3975543	3071996	6758277
116	3-(4-hydroxyphenyl)lactate	Amino Acid	Phenylalanine and Tyrosine Metabolism	32197	LC/MS Neg	240	1379	181.051	6482-98-0	9378	9010	C03672	HMDB00755	1083746	398716	469255	391818	613337	504413	334351	533734	698508	569063	332622	896644	359041	1347221	676447	442238	342066	475092	445347	324931	940235	518760	420799	304284	581206	891121	1592419	799430
2304	3-aminoisobutyrate	Nucleotide	Pyrimidine Metabolism, Thymine containing	1566	GC/MS	1114	1252.2	102	10569-72-9;214139-20-5	64956	58481	C05145	HMDB03911	186264	141812	159751	272937	231013	246281	166143	163141	168202	611011	210861	181087	115502		123853	193381	321998	120674	252116	309605	407521	122134	245377	143296	186264	146756	323155
1736	3-dehydrocholate	Lipid	Secondary Bile Acid Metabolism	43835	LC/MS Neg	100001062	5050	405.265	2304-89-4	159655	140376		HMDB00502	2712567	620687	1573143	3541851	529642	803902	4969406	1732824	1251635	339502	2036058	620677	2258878	966526	1084661	1176735	775228	1303905	780321		263710	940432	306813	350391	1289728	2190758	1708895	2419185
257	3-hydroxy-2-ethylpropionate	Amino Acid	Leucine, Isoleucine and Valine Metabolism	32397	LC/MS Neg	100001170	975	117.056	4374-62-3	188979	164207		HMDB00396	974501	935678	902845	716065	1424544	850089	700575	982728	653960	1072618	1605663	787830	382570	1115036	527241	771069	762599	540474	838069	1218326	586049	1355069	833236	1614089	365291	855369	1139586	537076
1530	3-hydroxy-3-methylglutarate	Lipid	Mevalonate Metabolism	531	LC/MS Polar	112	2700	161.046	503-49-1	1662	4573695	C03761	HMDB00355	63028804	45602084	57339092	47392852	57163772	55744936	64463316	49577244	54554660	41399244	43511584	35365264	44841892	42371088	27426952	30603226	36178212	30634732	29985660	25574960	41765664	44255892	25656478	83611760	35451324	114079928	72759312	34547672
1183	3-hydroxybutyrate (BHBA)	Lipid	Ketone Bodies	542	LC/MS Polar	254	1443.3	103.04	625-72-9	441	428	C01089	HMDB00357	9908575	12837015	11523363	10882899	19410946	11800363	11562287	10980278	15815379	8468105	17631144	21671836	12554433	11741157	11859569	11879139	10882697	10113733	11515661	9476689	9280592	11403898	13602226	12717989	12900737	8662141	12878610	12078864
1195	3-hydroxydecanoate	Lipid	Fatty Acid, Monohydroxy	22053	LC/MS Neg	100000997	4634.7	187.134	5561-87-5	26612	24790		HMDB02203	2267314	2518722	3576568	2235900	3322955	4877032	3515888	3514446	3324091	2651118	2138591	3960285	2834059	2951075	2390433	3188034	2271964	2061960	3563010	1909889	2265955	2696590	4389770	3225805	2407283	2537471	2826339	2841779
2415	3-hydroxyhippurate	Xenobiotics	Benzoate Metabolism	39600	LC/MS Neg	100002122	1687	194.046	1637-75-8	450268	396603		HMDB06116	9254287	3827525	3641227	7463973	3470129	4579362	3419651	3978243	7083050	1322277	4851901	5044079	4829968	6677370	3843748	3605110	1498790	3252330	1835092	1741334	1565107	4389644	2709239	10968413	10222673	17538712	11784860	3598625
2594	3-hydroxyindolin-2-one	Xenobiotics	Food Component/Plant	42561	LC/MS Pos	100003823	2645	132.044	61-71-2	6097	5872	C11130		6332968	7371263	9505027		3838052	4835785	6000429	3406254	6800159	3816799	5400711	3693046	7481333	6598804	9135303	2950273	4252323	4113872	3122077	2253006	4590869	4825372	4270860		5040981	6574683		5976815
265	3-hydroxyisobutyrate	Amino Acid	Leucine, Isoleucine and Valine Metabolism	1549	LC/MS Polar	111	1619.1	103.04	2068-83-9	87	10140307	C06001	HMDB00336	2549723	3426465	2105998	2345911	4820434	2190991	2551066	2625695	2840941	2915039	5195644	3365060	2388643	2548475	3106882	2292543	2343624	2124991	2349371	2327113	3529238	2470107	3488476	3070748	2773639	2508912	3432975	2926624
1194	3-hydroxyoctanoate	Lipid	Fatty Acid, Monohydroxy	22001	LC/MS Neg	100000773	3446	159.103	88930-08-9	26613	24791		HMDB01954	2057065	1850535	1994661	1496736	1870925	3161525	2840486	2029203	2152815	1750035	1110266	2712259	2731774	2672203	1371618	2112963	1965733	1278955	3206962	2028693	1385727	1791195	4868169	4538670	1512339	1718581	3005459	5013824
186	3-indoxyl sulfate	Amino Acid	Tryptophan Metabolism	27672	LC/MS Neg	100000467	2222.2	212.002	2642-37-7	10258	9840		HMDB00682	184492304	186123152	136291168	105032896	109831104	109848760	83403728	68879952	222677184	84187832	145869200	119393976	107709072	179853872	148896080	36065520	95752792	70218256	55665936	47418764	37027768	119450872	109866440	163324752	173218880	366336064	219658320	67667448
136	3-methoxytyrosine	Amino Acid	Phenylalanine and Tyrosine Metabolism	12017	LC/MS Pos	1342	1771	212.092	300-48-1	1670	8948		HMDB01434	1770040	1648503	1518107	1655769	1450666	1727437	1742398	1203781	2003236	1691947	1600939	1476891	1416385	1809795	1746638	1521187	1627353	1569482	1579680	1065700	1558434	1377084	1290974	1231632	1733104	1566281	1705394	1523633
262	3-methyl-2-oxobutyrate	Amino Acid	Leucine, Isoleucine and Valine Metabolism	44526	LC/MS Neg	100000936	1465	115.04	3715-29-5	49	48	C00141	HMDB00019	938874	1412896	2403222	1914955	1917073	441886		1049285	1548710	1409766	1145173	1019863	1592312	990327	1652326	1054800	887384	1104341	1240662	922861	1790373	1842222	1596727	1836716	959180	1165131	1497124	640068
250	3-methyl-2-oxovalerate	Amino Acid	Leucine, Isoleucine and Valine Metabolism	15676	LC/MS Neg	100000036	2064.2	129.056	1460-34-0;51829-07-3	47	46	C00671	HMDB03736	2719629	2674764	6843055	5076112	4207658	1979506	1976718	3024310	3986703	3191439	2667643	6080615	1995389	2186521	3175776	3754620	2360165	2422175	3473766	2418144	2841804	5118371	4143404	4555924	2728345	4015756	3404504	1329739
80	3-methylglutarylcarnitine (1)	Amino Acid	Lysine Metabolism	46547	LC/MS Pos	100005849	1870	290.16		128145	113619		HMDB00552	609104	792120	856778	900770	608057	484755	983141	1347023	775809	196279	1991166	653486	989146	811536	785307	1105442	430590	1054575	218739	443827	316550	976507	1461490	949319	424203	968768	541159	914771
81	3-methylglutarylcarnitine (2)	Amino Acid	Lysine Metabolism	46548	LC/MS Pos	100005850	1960	290.16		128145	113619		HMDB00552	268271	78263	568267	385087	199433	738718	429867	165882	362731	368952	551006	1453828	433841	417995	236315	425626	909584	711475	370675	729873	373682	407285	637617	539582	225697	568942	503522	480897
53	3-methylhistidine	Amino Acid	Histidine Metabolism	15677	LC/MS Neg	100000042	906.3	168.078	368-16-1	64969	58494	C01152	HMDB00479	26844178	22897354	41227108	20618212	23013760	36757036	19144946	21287796	29859936	20663928	30289400	34019044	36281932	31911554	44480740	38766964	62558440	32869866	47172076	62627176	29178582	39479172	71117000	44061484	46734452	32390712	59887584	44317540
168	3-phenylpropionate (hydrocinnamate)	Amino Acid	Phenylalanine and Tyrosine Metabolism	15749	LC/MS Neg	100000010	2860	149.061	501-52-0	107	10181339	C05629	HMDB00764	1134190	1625927	1629638	1038016	937285	766657	1162306	809908	823879	231254	444570	822610	1207909	883075	1094431	756664	782520	1171918	783114	1157358	1478215	686788	827377	810582	1196853	362315	1003693	873113
757	3-phosphoglycerate	Carbohydrate	Glycolysis, Gluconeogenesis, and Pyruvate Metabolism	1414	LC/MS Neg	132	583	184.986	80731-10-8	724	10669764	C00597	HMDB00807	45792836	62668084	19727072	28987758	29053732	17791474	55693324	27428466	38807392	29082274	47554684	12050318	57055232	32309110	61920432	33586680	35847688	31483752	27182996	43579964	45919556	20748622	28961234	51300692	42775528	29120910	40557984	41329196
2275	3-ureidopropionate	Nucleotide	Pyrimidine Metabolism, Uracil containing	3155	LC/MS Pos	1053	1090.6	133.061	462-88-4	111	109	C02642	HMDB00026	2595645	1591854		797246	1043087	1285290	1712969	1042917	1739131	392798	9622555	1186108	3801497	4704197	1404671	1345942	1458146	7024427	1049955	1031818	6314493	18019308	6851686	12142643	1420981	20385648	1356846	1565692
161	3-[3-(sulfooxy)phenyl]propanoic acid	Amino Acid	Phenylalanine and Tyrosine Metabolism	45415	LC/MS Neg	100005391	1294	245.013	86321-32-6	187488	162993			11912192	2800243	5429287	2824986	6003531	8619423	2592432	4115732	10915195	922205	5024211	6616286	5113916	8277349	5233468	1101392	5618499	3077154	3209286	3153121	10385413	2780261	2997646	22251614	12649530	14846998	14956764	9001453
347	4-acetamidobutanoate	Amino Acid	Polyamine Metabolism	1558	LC/MS Pos	1113	1721.3	146.081	3025-96-5	18189	17180	C02946	HMDB03681	2191009	1250639	2441553	2785159	2016927	2473890	2003798	2053382	1874351	1133856	1864093	2591500	1617166	2333183	1561369	1374200	1717141	1980385	1936852	1859187	1652071	2219832	1646072	2703828	2017571	3759343	2952687	2168760
2871	4-acetylphenol sulfate	Xenobiotics	Drug	44620	LC/MS Neg	100000711	2375	215.002		4684006	3872009	C00548		257318	156321	157844	121385	184702	206387	149918	91591	280477	17886	196601	204701	128001	350431	126639	53708	159225	80110	56488	287621	8737	98341	140355	389861	206597	892435	693147	49027
2454	4-ethylphenylsulfate	Xenobiotics	Benzoate Metabolism	36099	LC/MS Neg	100001756	3580	201.023	123-07-9			C13637		13294246	8021731	5275138	8105152	7995524	6751625	8529550	5078670	8953948	6652662	9822886	11630926	13426939	21312200	6818333	8265449	20802604	3763660	2036468	24175288	3213311	2962954	12890854	11884461	19545000	68760768	37680192	1816913
352	4-guanidinobutanoate	Amino Acid	Guanidino and Acetamido Metabolism	15681	LC/MS Pos	100000096	1150	146.092	463-003;463-00-3	500	486	C01035	HMDB03464	17219960	11660924	12826186	19036716	15046173	20042458	15271481	13902365	11248279	17797396	12315031	20238188	8251277	16270101	17387612	12859957	10703071	18400426	12545332	13099314	17014490	14474269	11808141	21545002	17378468	18127274	22394912	10801472
1185	4-hydroxybutyrate (GHB)	Lipid	Fatty Acid, Monohydroxy	34585	LC/MS Polar	100001507	1765	103.04	502-85-2	10413	9984	C00989	HMDB00710	7527713	8773192	6369142	4035013	6273797	11026016	5044804	3799147	7162164	18885276	8735842	6353889	7790920	7153513	5449858	3824299	10417544	6598872	8060495	15015109	7961206	9376513	8208681	8565610	6737884	7157838	6883180	10710612
2416	4-hydroxyhippurate	Xenobiotics	Benzoate Metabolism	35527	LC/MS Neg	100001423	1475	194.046	2482-25-9	151012	133104		HMDB13678	6993964	5094591	3253117	3243790	4128911	3788151	3536490	1876643	8370300	1982448	3476734	3117760	2125845	5815091	2991731	1363467	2384272	1549649	1300685	1557753	734061	2467222	1457958	6844847	6916672	14705081	9764018	2063981
102	4-hydroxyphenylacetate	Amino Acid	Phenylalanine and Tyrosine Metabolism	541	GC/MS	144	1630.6	179	156-38-7	127	3881560	C00642	HMDB00020		47180	131961	117421		43757	124200	110052	75859		101461	135363	67157	64663	103564	83845	72941		110451	62273	58533	106117			98907	161983	112260	81084
167	4-hydroxyphenylacetyl glycine	Amino Acid	Phenylalanine and Tyrosine Metabolism	43525	LC/MS Neg	100004418	1622	208.062	28116-23-6	440732	389604	C05596		2978841	1920920	2400380	2608410	2022213	2028543	2614962	1652247	3521014	2359394	4838143	4655547	1388309	2426816	2291972	1897104	1871297	1533357	1900567	1023301	613417	3553897	1031556	3157601	4360114	12411864	7154484	1859243
115	4-hydroxyphenylpyruvate	Amino Acid	Phenylalanine and Tyrosine Metabolism	1669	LC/MS Neg	1141	1690.1	179.035	156-39-8	979	954	C01179	HMDB00707	1323072	1095886	1304534	1107237	1551563	1313129	1190951	1247736	1596568	1295374	1163893	1091732	1248938	1248807	1515377	1233934	1023296	991945	1277978	1167770	883784	1029191	1450887	1048039	1225979	1451381	1207273	1174629
68	4-imidazoleacetate	Amino Acid	Histidine Metabolism	32349	LC/MS Pos	100001207	757	127.05	645-65-8	96215	86856	C02835	HMDB02024	715001	157600	668932		540556	494802	403870	754093	136346		254503	392104	304897	524529	383835	273104	201182	276077	1008659	100840	3677880	961924	122007		416927	2546046	325550	544788
221	4-methyl-2-oxopentanoate	Amino Acid	Leucine, Isoleucine and Valine Metabolism	22116	LC/MS Neg	100000551	2170	129.056	816-66-0	70	69	C00233	HMDB00695	6411489	8965779	15500220	10874128	9504658	5916886	6169239	7284944	9962086	7546181	5701901	16472393	4917419	5458000	8768560	9349006	5896420	5470862	7807419	6250206	6361964	12539573	9552460	9922576	6934660	10726963	8903449	3702294
2444	4-methylcatechol sulfate	Xenobiotics	Benzoate Metabolism	46146	LC/MS Neg	100004111	2665	203.002						801471	773671	635038	468688	566383	862383	446988	411034	1305480	1283545	1011866	1176444	523013	1514075	831606	453602	492498	600529	346837	437168	300411	929892	797823	1544336	699176	1852543	1227188	420244
2455	4-vinylphenol sulfate	Xenobiotics	Benzoate Metabolism	36098	LC/MS Neg	100001755	3320	199.007	2628-17-3	6426766	4932200	C05627	HMDB04072	909434	685926	526556	453675	584604	595550	557990	385528	891442	535475	531377	519474	397232	959892	477058	325666	1016459	216102	151175	700650	96281	173967	649509	808352	1115416	3001040	1047328	174511
89	5-aminovalerate	Amino Acid	Lysine Metabolism	18319	LC/MS Pos	100000454	835	118.086	660-88-8	138	135	C00431	HMDB03355	19600772	18584648	30337842	30814464	41351520	24831392	47681004	35817212	72671760	16524734	18826814	27591178	24572380	21833094	19549126	17883246	12084296	34276160	27995018	13578847	22619258	29238326	67058288	18013174	22472612	25490092	29308086	18332456
952	5-dodecenoate (12:1n7)	Lipid	Medium Chain Fatty Acid	33968	LC/MS Neg	100001232	5224	197.155	2430-94-6	5312378	4471803		HMDB00529	3014299	13169632	11032726	4114772	11088660	20744258	6310429	15134068	8434084	11989490	3422619	6298500	14305100	12221276	3616839	6506853	3759406	8122009	13997544	4799070	9293506	7541246	9496990	7879427	9725884	8049897	5162354	10117366
1288	5-HETE	Lipid	Eicosanoid	37372	LC/MS Neg	100002137	5382	319.228	73307-52-5	5280733	8038582	C04805	HMDB11134	32598558	36640680	35703244	37454924	32798304	29552962	44225840	32053074	44901040	48937828	30215194	38872228	33974088	35864776	45461340	31847396	36849768	12204248	35541712	39763808	11006610	25533684	26243854	14757011	33957196	19129324	43156956	47101144
202	5-hydroxyindoleacetate	Amino Acid	Tryptophan Metabolism	437	LC/MS Neg	71	1510.2	190.051	54-16-0	1826	1760	C05635	HMDB00763	300222	301770	328521	224409	459687	292364	603347	463594	264304	293517	142861	272927	494050	460318	193204	213992	98253	175114	259220		159417	246825	228301	641300	290193	627744	572322	292364
2606	5-ketogluconate	Xenobiotics	Food Component/Plant	15687	LC/MS Polar	100000099	2705	193.035	91446-96-7	5460352	4573911	C01062	HMDB11731	4077597	3732510	4494016	6118496	3745605	3986930	4480631	4313547	3542638	2332528	3635776	9985247	4212275	4677273	3745424	3629448	6202153	3986930	3422721		1843488	2994172	3244110	3665206	4630237	2519944	4650268	5474928
2295	5-methyl-2'-deoxycytidine	Nucleotide	Pyrimidine Metabolism, Cytidine containing	38159	LC/MS Pos	100002300	1481	242.114	838-07-3	440055	389065	C03592	HMDB02224	7478894	8120644	11965562	8827957	9814506	11809519	9069168	8373869	9937504	5633199	6812491	11289929	10100932	11587408	10929180	10402564	7960032	10260367	10023256	15254828	9004639	9980380	12177307	10965728	9005960	10239995	11176897	6635251
2287	5-methylcytidine	Nucleotide	Pyrimidine Metabolism, Cytidine containing	22119	LC/MS Pos	100000763	1420.5	258.108	2140-61-6	92918	83877		HMDB00982	6901241	7357715	14902634	7439316	11728300	16125593	10536603	9690610	9965477	15188349	9324429	15672349	10948268	15733937	10848740	8765283	11497776	8914695	10781161	11937752	6924862	10191864	15245037	12126333	10047922	10443649	9469508	10292044
2367	5-methyltetrahydrofolate (5MeTHF)	Cofactors and Vitamins	Folate Metabolism	18330	LC/MS Neg	1244	1820	458.179	68703-91-3;68792-52-9	146	143	C00440	HMDB01396		1487688	941319	2773048	547516	480804	651838	1049729	337161	105799	51044	2228830	1724893	1259052	335285	804892		892650	786159		62556	1487488	655445	1053686	1027920	630098	217035	853561
343	5-methylthioadenosine (MTA)	Amino Acid	Polyamine Metabolism	1419	LC/MS Pos	212	2444.9	298.097	2457-80-9	439176	388321	C00170	HMDB01173	5790179	8043724	7295279	6231703	3490541	5395806	2570195	2321632	8131635	1580667	7714259	4465050	4375681	2936919	9574797	7511657	4334857	5919489	2891340	3531463	2680141	7009514	5460267	7696894	4253543	4579520	4519709	2291893
2262	5-methyluridine (ribothymidine)	Nucleotide	Pyrimidine Metabolism, Uracil containing	35136	LC/MS Pos	100001446	1829.3	259.092	1463-10-1	445408	393058		HMDB00884	100203	166298	145794		83347	84661	210892		173961	164284	59671	74825	110064		88148	53346	50617	75583		31390	197268	105787	142371	21474	79465	26345	123039	55877
362	5-oxoproline	Amino Acid	Glutathione Metabolism	1494	LC/MS Neg	1021	738.5	128.035	98-79-3	7405	7127	C01879	HMDB00267	521874976	481402720	625884032	796666112	528682080	431808512	673188032	614384640	618565504	428088128	477566048	704747584	564024256	596499776	655444864	630319616	439898272	474836096	781165184	504829024	300569344	532239872	576917504	510314304	622756800	316257952	622548096	792309696
1256	6-keto prostaglandin F1alpha	Lipid	Eicosanoid	20476	LC/MS Neg	100000571	4190	369.228	58961-34-8;58962-34-8	5280888	4444411	C05961	HMDB02886	6078144	4006059	2883675	1630858	6348620	5675593	4389926	1701497	2767874		2387953	643033	2496189	5143846	8479812	1818044	2907783	3452019	2531754	2766109	12312886	594703	2338392	2110857	1293481	5454172	2280346	1291219
1727	6-oxolithocholate	Lipid	Secondary Bile Acid Metabolism	46336	LC/MS Neg	100001068	5033	389.27	2393-61-5	164960	144621			2300364	1140425	633510	5065449	473940	592255	1853446	651285	1154473	946631	3260831	622494	887863	654144	2264291	66053	731300	1049319	2142821	129307	2129987	737532	547563	269342	565719	1005358	368404	4958859
2878	6-oxopiperidine-2-carboxylic acid	Xenobiotics	Drug	43231	LC/MS Pos	100004499	1826.6	144.066	34622-39-4	3014237	2282737			9747473	7453616	9156045	6875920	9629315	6675613	8847127	6793309	9858646	5191616	4772294	10208552	7682701	7134683	10915947	8514997	8965579	2602846	11953867	15417212	5305713	3941877	6074066	4125778	10419441	3609146	10564488	10083097
766	6-phosphogluconate	Carbohydrate	Pentose Phosphate Pathway	15442	LC/MS Neg	100000341	583.9	275.017	921-62-0;53411-70-4	91493	82615	C00345	HMDB01316	2059880	3686984	2732226	2439829	1350912	5576683	5568368	1749176	3018456	1129385	3002020	2598187	6499335	3172125	7670645	2175770	2356758	3606209	2110210	4314250	3213001	1710833	2260117	6666505	3010238	2925810	2391644	2309109
1551	7-alpha-hydroxy-3-oxo-4-cholestenoate (7-Hoca)	Lipid	Sterol	36776	LC/MS Neg	100001609	5288.1	429.301	115538-85-7	3081085	2338765	C17337	HMDB12458	1018699	560250	447213	2527281	604525	434472	1204615	220640	520636	866667	757997	928948	457862	634415	361875	649155	1419364	471832	1426835	532349	636609	213513	155095	940991	579086	619470	1231084	373507
1582	7-hydroxycholesterol (alpha or beta)	Lipid	Sterol	47890	LC/MS Pos	100005999	6164	367.336						20824062	18236360	8671823	23063412	23780272	15343694	23565424	13762368	25985838	12685713	65889700	24972722	12482313	11509221	19928798	48414476	87113400	46953968	16035825	27178550	7358328	18472190	12042831	8202778	36445500	12965407	16543921	9485179
1741	7-ketodeoxycholate	Lipid	Secondary Bile Acid Metabolism	31904	LC/MS Neg	100001063	4821	405.265	911-40-0	188292	163659		HMDB00391	11253202	5679008	2127199	24646724	2114938	3421363	21088444	374493	6785496	1827840	16216312	1430575	980566	1276713	7323146	521596	903124	2260653	3421363		3312620	10151760	339850	1609639	6998538	18188616	3961762	5173621
1728	7-ketolithocholate	Lipid	Secondary Bile Acid Metabolism	43830	LC/MS Neg	100001069	5082	389.27	4651-67-6	444262	392247		HMDB00467	2052432	647648	498042	8717531	88614	425781		285625		146677	3282540		458822	572845	2179409		135942	511732	1174497		4386187	1078178	145428	154851	357352	3356394	214650	3290329
2230	7-methylguanine	Nucleotide	Purine Metabolism, Guanine containing	35114	LC/MS Pos	100001456	1395.6	166.072	578-76-7	11361	10883	C02242	HMDB00897	3945024	1276508	6353263	3153760	4400527	15153294	2773577	3255013	3874649	8794947	5014639	9473569	2803602	6248425	3214898	3211894	3497918	2940854	4267072	4950589	2693758	4669806	6446511	12874191	4670936	6458081	11097111	5476455
1207	8-hydroxyoctanoate	Lipid	Fatty Acid, Monohydroxy	21239	LC/MS Neg	100000956	2300.4	159.103	764-89-6	69820	63018		HMDB00711	1072661	1227400	1301919	1005277	1353488	2017155	1333069	1760214	1001586	1258223	845299	1362730	1334633	1266417	1181758	1349432	854617	2207432	1328406	1119497	1344315	1848675	1904715	2092603	1235596	696682	1309912	1337732
1223	9,10-DiHOME	Lipid	Fatty Acid, Dihydroxy	38399	LC/MS Neg	179	5180	313.238	263399-34-4	9966640	8142232	C14828	HMDB04704	2502498	3706114	2533454	3637871	4825576	5070257	4656815	5736997	2134272	2297047	2309908	2732642	5041657	3800094	2384820	2388192	6282541	4534104	3667515	2519754	3652693	2564526	2558320	3369758	4854862	1508188	3285019	5387615
712	Ac-Ser-Asp-Lys-Pro-OH	Peptide	Polypeptide	40707	LC/MS Pos	100003761	1760	488.235	127103-11-1	4409396	3610210			1995889	1643219	1503314	1222472	1479289	1633435	1237144	1145676	2010399	3413340	1454814	1236663	1354678	1369115	1916959	1235007	2220725	1503322	2180562	1081607	932509	1405309	1305329	1886534	1431179	1775632	2470268	1699718
1131	acetyl CoA	Lipid	Fatty Acid Metabolism	43840	LC/MS Neg	1830	1691	403.556	102029-73-2	444493	392413	C00024	HMDB01206	114364	164035	129671	86116	117398	106901	206057	127464	72851	47336	66689	106959	388272	129673	167878	190863	95096	167833	68444	119784	67089	92731	66296	75989	235871	39233	79695	262455
1159	acetylcarnitine	Lipid	Fatty Acid Metabolism(Acyl Carnitine)	32198	LC/MS Pos	100000802	1166.9	204.123	5080-50-2	1	5406074	C02571	HMDB00201	977657664	1239857664	1160859648	846726400	931872064	922880384	1673559296	1018714752	769028608	561334016	870876992	956796736	1289725568	915711936	1124646400	1380802688	942602048	1011758464	643304768	983112000	580034176	843423360	967105792	949477120	958291456	741513984	843707520	1006994560
940	acetylphosphate	Energy	Oxidative Phosphorylation	15488	GC/MS	1211	1263	211	94249-01-1	186	181	C00227	HMDB01494	1358066	813547	1293796	1923139	1572895	1316529	1454703	1520969	1726432	1280172	1324712	1528341	1496023	1413335	1568148	1809951	1322964	1401381	1069726	1168802	1074288	1422720	1692539	1292683	1651795	1097284	1623732	1367502
339	acisoga	Amino Acid	Polyamine Metabolism	43258	LC/MS Pos	100004541	2290	185.128	106692-36-8	129397	114601			855778	339213	1819288	1208274	992083	2644559	626726	520465	1089826	637341	2558236	1279076	366502	2244918	832564	477045	1227674	450486	1370552	1954935	1101642	1114005	1798271	2804409	1212823	2769313	1745006	829282
923	aconitate [cis or trans]	Energy	TCA Cycle	46173	LC/MS Neg	100001359	580	173.009				C00417,C02341	HMDB00072,HMDB00958	8016905	5424750	11389814	8363907	6593949	8258467	12140630	5504028	8202981	3460072	6219462	10163565	5082635	8312873	6682094	6080076	10295987	4877657	7775831	7159522	3291075	6963196	5995150	6329044	11149861	8046757	11429128	13179653
2195	adenine	Nucleotide	Purine Metabolism, Adenine containing	554	LC/MS Pos	880	1002	136.062	73-24-5	190	185	C00147	HMDB00034	6596434	9259540	5622013	5134841	5899937	7002049	4337181	5647484	9144679	3166547	6067712	6735918	8489871	4619291	5982449	8506234	12171113	12118464	10066968	38307576	8190460	9381450	9087319	7005136	14197049	4775895	9028279	4176823
2194	adenosine	Nucleotide	Purine Metabolism, Adenine containing	555	LC/MS Pos	798	1625.3	268.104	58-61-7	60961	54923	C00212	HMDB00050	1861871	3324224	1722397	2344990	3196213	1961082	2483403	2442061	2117714	2721008	4161524	1257938	2218728	1937328	2164526	1896503	2186617	2918321	2370727	2016502	2822788	3291359	2858898	2934910	3414899	2086212	1682378	1552711
2189	adenosine 2'-monophosphate (2'-AMP)	Nucleotide	Purine Metabolism, Adenine containing	36815	LC/MS Neg	100001694	1497.7	346.056	130-49-4	94136		C00946	HMDB11617	1106471	1404313	213600	171524	250059	1139531	1092170	327790	747101	1275109	2244934	117188	1505582	476205	1956748	168602	265866	1039212	273919	880084	1658282	311372	194415	3914532	629841	991516	1485373	1218724
2190	adenosine 3',5'-cyclic monophosphate (cAMP)	Nucleotide	Purine Metabolism, Adenine containing	2831	LC/MS Neg	207	1952.2	328.045	60-92-4	6076	268	C00575	HMDB00058	417589	524608	476772	347636	505896	520932	463066	575699	412995	129682	419891	520575	617589	590182	575230	482962	455772	509997	510554	388333	536894	542263	574512	548921	661026	393264	466464	613513
2192	adenosine 3',5'-diphosphate	Nucleotide	Purine Metabolism, Adenine containing	15691	LC/MS Neg	1214	575	426.022	75431-54-8	159296	19951095	C00054	HMDB00061	119456	258764	391009	87067	201750	277659	222701	177829	62960	175915	228505	31254	696516	242799	339172	86827	162195	426862	226783	149039	882404	101255	85904	205419	413718	106450	133758	362644
2188	adenosine 3'-monophosphate (3'-AMP)	Nucleotide	Purine Metabolism, Adenine containing	35142	LC/MS Neg	100001449	1245	346.056	84-21-9	41211	10463793	C01367	HMDB03540	1170369	1780324	622017	453734	556106	1837778	1684564	412252	1338498	1812225	1263936	367883	2390776	956293	3162801	425423	1096531	1338510	852265	931732	1269433	539578	570246	5182780	910655	1465624	2059565	1562669
2186	adenosine 5'-diphosphate (ADP)	Nucleotide	Purine Metabolism, Adenine containing	3108	LC/MS Neg	208	680	426.022	20398-34-9	6022	5800	C00008	HMDB01341	1039510	585196	770947	661467	663889			1020978	214750		935937	174351	1662241	868898	1385854	1495345	1364249	1410947	1146246	1420312	1569466		1041408	1264474	2691515	220618	1331482	1015090
2187	adenosine 5'-monophosphate (AMP)	Nucleotide	Purine Metabolism, Adenine containing	32342	LC/MS Pos	209	1208	348.07	149022-20-8	6083	10239183	C00020	HMDB00045	16217912	16392779	14909917	15789122	14643155	18395714	18661312	16933616	14234974	15281242	14378208	14479805	18729524	14497457	16718715	18502982	14019006	15111205	14524043	15711461	12139381	15207059	15451280	13366755	18992350	10120450	14611162	17373042
1001	adrenate (22:4n6)	Lipid	Polyunsaturated Fatty Acid (n3 and n6)	32980	LC/MS Neg	100001193	5678	331.264	2091-25-0	5497181	4445971	C16527	HMDB02226	409208768	490893536	694506816	287405696	432700672	694253056	599249024	436658752	581761792	456057408	409722176	461535872	424151008	533492000	526816736	261989856	301676960	367798624	559621568	255653856	388053248	329098528	672070464	434435904	301367040	578839040	440450880	482620832
24	alanine	Amino Acid	Alanine and Aspartate Metabolism	1126	GC/MS	811	1147.6	115.9	56-41-7	5950	5735	C00041	HMDB00161	61967892	72517048	79024072	81298384	76259696	73951616	70037152	71758016	93814152	76798280	59631504	79676856	74037008	63690504	82880680	76809152	73387296	56262768	79400960	70238640	55774096	72924856	88286736	63396008	82294352	58631588	73526080	68970312
390	alanylalanine	Peptide	Dipeptide	15129	LC/MS Polar	100000113	1818.6	159.078	1948-31-8	5484352	4588478		HMDB28680	4109410	8849971	6932079	3289418	4031906	5915437	3389893	4617107	5959667	5823964	3362112	3222781	7551537	4613154	6174790	5358488	4130606	1684850	5124439	2832563	3521611	2654131	2561219	2890024	6314874	2707555	4931744	5788555
391	alanylarginine	Peptide	Dipeptide	37096	LC/MS Pos	100001898	613	246.156		9964828	8140421			658084	456091	236039			459980		286644	633801	582148	209993	153594	806879	157946	854249	524442	372560	121520	558561		369111		105117	239044	592376		366738	612111
399	alanylleucine	Peptide	Dipeptide	37093	LC/MS Pos	100001890	2165	203.139	1638-60-4	259583	227831			6648867	14234541	12292948	2265348	6814442	11386043	5299700	6500702	8764219	13869167	2616608	4519548	12471577	7494756	9378609	5251450	5972940	1621392	5445179	2334023	6093063	4475447	4316144	5402193	9466055	4745066	7896213	8707460
402	alanylphenylalanine	Peptide	Dipeptide	38679	LC/MS Pos	100002700	2443	237.123	3061-90-3	2080	1996			1423963	2442158	2587909	657740	1343806	1928572	1224908	1546741	1748125	1704510	539163	946680	2377355	1650783	2433347	1276554	1209823	220489	1192412	683476	1467831	543774	958728	1209303	1774847	914268	1637321	1932889
407	alanyltyrosine	Peptide	Dipeptide	37098	LC/MS Pos	100001885	1753	253.118		572319;4099800	497607			837650	976792	937267	552331	652441	1045831	620139	890845	877613	902770	497791	651012	1229600	1015903	1213184	867861	725276	336386	797753	551930	313754	474556	506485	692892	981926	486191	944576	1032607
408	alanylvaline	Peptide	Dipeptide	37084	LC/MS Pos	100001884	1510	189.123	3303-45-5	137276	120970			1517043	3271397	2498844	770128	1505393	2284756	1484947	1493716	1993516	2174916	696455	1283067	2364293	1848106	2628570	1609690	1464220	343689	1349357	733840	1451567	1221483	1029641	1476178	1573494	1355162	1844705	1413684
2183	allantoic acid	Nucleotide	Purine Metabolism, (Hypo)Xanthine/Inosine containing	33434	LC/MS Polar	218	2960	175.047	99-16-1	203	198	C00499	HMDB01209	345861		300411	207526	227226	607120	115309		161024	147968	386197	475028	85055	335236			355593	150125	371189	382749	123623	147428	350680	993353	289319	355483	609618	222873
2182	allantoin	Nucleotide	Purine Metabolism, (Hypo)Xanthine/Inosine containing	1107	LC/MS Polar	1002	1672	157.037	97-59-6	204	199	C02350	HMDB00462	149162144	83387072	174713968	144697776	173409088	236332656	84909144	102673384	136811552	144790208	209299568	193689136	86719336	165141360	137071136	99989496	112062136	104565968	137531536	149613216	109470528	125793784	171236160	242566384	156531984	165787600	205920128	124768672
16	allo-threonine	Amino Acid	Glycine, Serine and Threonine Metabolism	15142	GC/MS	100000272	1417.8	219	28954-12-3	99289	89699	C05519	HMDB04041		134541	177297			112449	117861	201950	161553	162007	242298	257559	110548	148794	111120	126248	156166		87487	102322	108236			176455	161968	112834	168394	100849
2361	alpha-CEHC	Cofactors and Vitamins	Tocopherol Metabolism	48188	LC/MS Neg	100002206	4045	277.145	4072-32-6	9943542	8119154		HMDB01518		150404	76703	178735	108409	95862	108409	46034	70292	119486		110566	145291	59963	52728	56278		163399	131642			145670	247134	209845	117490	85822	54205	62876
2360	alpha-CEHC sulfate	Cofactors and Vitamins	Tocopherol Metabolism	47666	LC/MS Neg	100005972	3090	357.101						212312	120738	106577	104385	60166	71697	112401	57072	144500	48195	191736	60689	77740	113316	118813	31303	111322	27172	63460	3862	33967	97976	103310	188405	243821	357681	250026	138465
412	alpha-glutamylglutamate	Peptide	Dipeptide	22166	LC/MS Pos	100000964	837	277.103	3929-61-1	439500	388598	C01425	HMDB28818	20176322	29034560	25694056	18826234	17309850	22000158	21218046	21447000	25455632	18305954	10384768	16730607	21884798	14723619	31763638	31373762	19921668	7398971	23913838	19752902	12995766	10643851	10875787	9205160	22313982	10778658	25714820	20090432
416	alpha-glutamyltryptophan	Peptide	Dipeptide	40664	LC/MS Pos	100003634	2665	334.14	38101-59-6	333386	295409			176630	125032	217666	125032	104547	195096	63891	116738	229496	79506		92141	161389	87938	280852	155923	105819		72730	95268					126087		88169	161628
417	alpha-glutamyltyrosine	Peptide	Dipeptide	40033	LC/MS Pos	100003250	1820	311.124	3422-39-7	351830	312390			882086	1448121	950473	454731	799730	1152681	683633	744237	988963	1688094	466298	644909	1086173	874926	1147579	742811	723897	304500	650374	518040	820422	547479	554311	699601	951104	662864	1036629	1178796
237	alpha-hydroxyisovalerate	Amino Acid	Leucine, Isoleucine and Valine Metabolism	46537	LC/MS Polar	100001300	1052	117.056	600-37-3	99823	90190		HMDB00407	1992237	2094526	2409443	1126371	2818956	3971421	1518226	762597	1785831	4248671	2481763	2955949	1762874	1751732	2516985	2243599	3443803	2448585	2602221	4092694	6327401	1144100	2689497	2186488	1111175	1817379	2910132	1759875
231	alpha-hydroxyisovaleroyl carnitine*	Amino Acid	Leucine, Isoleucine and Valine Metabolism	46263	LC/MS Pos	100005836	1863	262.165						326250	395243	472182	407754	460885	325858	490964	455162	482340	280521	492608	460139	473431	436206	381559	449687	334079	461288	383404	468397	345195	484942	489905	527071	386961	284101	444212	326759
926	alpha-ketoglutarate	Energy	TCA Cycle	528	LC/MS Polar	93	2700	145.014	305-72-6;328-50-7;22202-68-2	51	50	C00026	HMDB00208	33934376	20733488	26584132	35286000	25850020	22202680	16756866	22206932	25198416	23153360	39743820	27773576	22501576	28313160	24308312	22108998	25547176	25244330	22045950	31900436	15532143	27219902	23680018	40246848	23252382	38500356	29335918	21060956
1706	alpha-muricholate	Lipid	Primary Bile Acid Metabolism	34092	LC/MS Neg	100001280	4765	407.28	2393-58-0	3083761	2340918	C17647	HMDB00506	25320780	11115276	8893364	40503656	9222313	5396449	21214196	9671299	11983951	3346393	33848208	5641999	9168228	10507567	24031358	4277622	7614103	5999209	17322474	293182	23692466	18231180	3681100	4735352	17415744	18994918	12519951	18875642
2349	alpha-tocopherol	Cofactors and Vitamins	Tocopherol Metabolism	1561	GC/MS	1105	2305.4	502.5	59-02-9;10191-41-0	14985	14265	C02477	HMDB01893		192185	149083	248283	56720	132550	137234	166011	44879	188161		133690	198717	70736	33860	118397	23374	162051	220108		53342	437362	105322	149083	164815	286986	81094	50547
1638	androsterone sulfate	Lipid	Steroid	31591	LC/MS Neg	100001073	5022	369.174	2479-86-9	159663	19988780		HMDB02759	66343	12512					60647		29225	16838	40270			41626			39011								67038		28451	64177
388	anserine	Peptide	Dipeptide Derivative	15747	LC/MS Neg	100000044	1124.8	239.115	10030-52-1	112072	100482	C01262	HMDB00194	677857	422280	1619355	1040363	461235	487805	268593	325780	280799	11392718	277632	45122	256822	366648		977891	884695	21463	704263	1960808	3270209	268423	221567	335491	1789653	461235	511520	328039
786	arabinose	Carbohydrate	Pentose Metabolism	575	GC/MS	828	1631.6	217	28697-53-2	66308	59687	C00216	HMDB00646	64730	55111	91575	57280		131011	57608	36733	53587	44716	51347	118443	69312	92129	96903	54822	53836	80267		120204	50753	68813	140044	72895	75515	71413	88324	63504
791	arabitol	Carbohydrate	Pentose Metabolism	38075	GC/MS	100000012	1687.5	307.1	7643-75-6	94154	84971	C01904	HMDB01851	69316	41649	71727	44764	82264	102571	43549	56491	53539	25082	30153	110464	45119	62674	46300	47558	58631	60690	38561	43953	29940	55573	44570	65186	73030	49920	105326	20003
2346	arabonate	Cofactors and Vitamins	Ascorbate and Aldarate Metabolism	37516	GC/MS	100001937	1736	292.1	7643-75-7	122045	108861	C00878	HMDB00539		19824	29071	11441	23183	56884	20197	24510	10958	21200	11933	45004	21457	53517	23129	23938	30698	18744	39641	24777	14307	26878	35237	52432	31805	41500	41679	21243
973	arachidate (20:0)	Lipid	Long Chain Fatty Acid	1118	LC/MS Neg	893	6295	311.296	506-30-9	10467	10035	C06425	HMDB02212	164295312	178969872	187289680	157900528	175473856	191408992	182823808	184065968	182465904	207410336	146739072	177912736	177385216	168405552	174186816	147092848	152787536	163963840	212292224	159234176	185136560	174907728	203550928	215005664	188220592	161892624	204574016	191239856
1000	arachidonate (20:4n6)	Lipid	Polyunsaturated Fatty Acid (n3 and n6)	1110	LC/MS Neg	229	5535	303.233	506-32-1	444899	392692	C00219	HMDB01043	4184332544	4423099392	4332065280	3949369088	4187954944	4157963776	4645957632	4328420864	5184357376	6692326400	4213821952	4127545856	4467175424	5104695296	4674927104	3479285248	4380404224	3262507776	5158308352	3583319552	2321452544	4234952192	4256929536	4170849024	3844947968	3882322688	4464131584	5639471616
303	arginine	Amino Acid	Urea cycle; Arginine and Proline Metabolism	1638	LC/MS Neg	231	736	173.104	1119-34-2	232	227	C00062	HMDB00517	161214704	335658880	397346656	311367424	279744192	304534400	220202496	333598720	373322176	294194592	147225888	360482688	213475168	316181696	219425200	294694432	295904128	154466560	368239200	146801792	239668352	175521040	223959968	271971584	327676928	245088576	295744352	301799104
308	argininosuccinate	Amino Acid	Urea cycle; Arginine and Proline Metabolism	15497	LC/MS Polar	232	4311	289.115	156637-58-0	16950;828	805	C03406	HMDB00052	11016515	12438801	12193620	13377706	15088569	14087464	8696403	11526352	16144509	10705756	13446056	14715527	12203535	11366041	14692449	11129258	10281384	8739472	11656880	10068435	10484764	10572882	12230279	15558352	12133196	12481462	14374996	9557871
429	arginylphenylalanine	Peptide	Dipeptide	41485	LC/MS Pos	100003580	1860	322.187	2047-13-4	4441256	3640706			172542	215111	252911	125308	177842	189727	95014	210724	255455	130349	37465	197109	207302	246919	263908	211189	130038	53427	154212	181450	116594	156969	152284	126222	211748	175192	250469	166910
430	arginylproline	Peptide	Dipeptide	41394	LC/MS Pos	100003579	838	272.172	2418-69-1	332964	295008			13325174	5603964	2217339	3835805	3685463	3903555	9092876	2187768	2069505	3851739	21307940	5768214	12430366	14104890	3541743	4497592	6951990	9646494	4950213	4553506	3528784	19942096	13938684	16586759	3656846	8699324	3363859	15383746
433	arginyltyrosine	Peptide	Dipeptide	41376	LC/MS Pos	100003581	1430	338.182	74863-12-0		10815348			34462	173717	128917	18730	121909	246337	106832	132214	73070	255579		101668	291126	109643	85851	162788	69431		61193	22162	105561	49138	57497	106807	138522	106782	138538	163534
2343	ascorbate (Vitamin C)	Cofactors and Vitamins	Ascorbate and Aldarate Metabolism	1640	GC/MS	233	1850.1	332.1	134-03-2		10189562	C00072	HMDB00044	110812	101344	121807	95757	72592	186721	80630	61369	61180	47724	238466	1470435	202699	613258	58479	96797	127920	193958	115125	51198	58264	1539681	426293	656281	130976	367309	114680	237859
29	asparagine	Amino Acid	Alanine and Aspartate Metabolism	512	LC/MS Pos	917	679	133.061	70-47-3	6267	6031	C00152	HMDB00168	367026368	383796000	467535456	431438976	397093056	361127968	355687872	411957664	446857984	331735552	342829184	432224992	402118912	389300032	437312864	380417440	369881312	326360064	461252192	308508800	294887968	393196544	387826496	413978912	415107264	355645856	380064896	370377696
435	asparagylisoleucine	Peptide	Dipeptide	42976	LC/MS Pos	100003155	2075	246.145			15949180			383921	460236	564379	432663	300679	305228	418680	467616	486149	138182	92401	286616	315787	576019	474628	553447	168805	344362	414840	255503	173079	567692	414666	524644	259672	479857	352804	449346
436	asparagylleucine	Peptide	Dipeptide	42980	LC/MS Pos	100003156	2175	246.145			16568263			2271734	3139570	1747848	1155512	1625163	2633231	1398448	1574694	2504183	2890958	1666906	1189409	2244955	1900104	2888523	1850219	2092276	1019671	1665779	1866587	2189728	1386896	1320314	1657709	1934049	1725682	2156295	2039962
437	asparagylvaline	Peptide	Dipeptide	42028	LC/MS Pos	100003569	1539	232.129	145314-87-0	7019993	16568270			2610024	4001021	1332648	827410	1987415	2732479	1533168	1713238	2696503	3524994	2477013	1506845	1945936	1266928	3103702	2349487	2376810	1276766	1915216	2232901	2393797	1773068	1371471	1261821	1542953	1520097	2418632	1516570
27	aspartate	Amino Acid	Alanine and Aspartate Metabolism	443	LC/MS Pos	234	668	134.045	56-84-8	5960	5745	C00049	HMDB00191	520228064	545127296	616374464	595614400	512084832	475166400	554728320	553507648	620035008	538335680	527382816	558302464	576621632	559668928	556857344	542330368	538943936	490637472	637825152	446580096	386698688	533392640	536296096	479169504	569027776	425188288	512624416	549347712
443	aspartylleucine	Peptide	Dipeptide	40068	LC/MS Pos	100003158	2316	247.129	3062-14-4	332962	295006			3569226	6498590	3698094	2039885	3601839	4586848	2579125	2967647	4234359	11151410	2207963	2605153	3917250	2744124	4373010	2932081	3344981	1628720	2860097	3196200	4639301	2783463	2473999	2958513	3861064	2522554	4721994	3811138
445	aspartylphenylalanine	Peptide	Dipeptide	22175	LC/MS Pos	100000803	2538.7	281.113	13433-09-5	93078	84028		HMDB00706	710350	996044	753940	293744	671265	605451	537002	509129	737088	1680671	297454	436693	641857	462724	757185	443567	535518	168957	478945	552347	587502	499661	533525	540479	645910	484720	877605	694544
447	aspartylvaline	Peptide	Dipeptide	41373	LC/MS Pos	100003625	1605	233.113	13433-04-0	4991131	4171248			614175	940383	425666	377695	429776	517660	322590	403074	566326	1310494	426703	303749	518309	543818	664962	268556	487071	187868	403180	731878	555926	597774	622564	509411	510915	404778	653900	420727
1074	azelate (nonanedioate)	Lipid	Fatty Acid, Dicarboxylate	18362	LC/MS Neg	2029	1276	187.098	123-99-9	2266	2179	C08261	HMDB00784	7318104	8508235	8855027	5819597	8798392	12906298	8503948	8793401	6568948	9774017	10076962	7644544	9689036	9447701	6921386	8385841	6298307	10316071	6130878	7894163	7393658	10251499	7701629	9790740	7228496	8795896	8957618	7395708
2276	beta-alanine	Nucleotide	Pyrimidine Metabolism, Uracil containing	55	GC/MS	244	1451.8	174	56-41-7;107-95-9	239	234	C00099	HMDB00056	465489	567328	495282	665501	619813	929735	747010	540283	687258	1625745	539629	888894	518918	698948	563465	636465	652541	542860	663861	632932	574917	750272	727555	578708	551266	418856	965552	770352
229	beta-hydroxyisovalerate	Amino Acid	Leucine, Isoleucine and Valine Metabolism	12129	LC/MS Neg	1442	1027	117.056	625-08-1	69362	62571		HMDB00754	4143646	5557970	4792501	7110053	7542116	5002242	8771514	9493181	4553434	2654571	4367209	8770649	8846503	8631800	5771859	6017442	4278406	6176195	5823614	4275735	3196491	5230787	5695860	4663739	7587773	2013519	4540056	10298032
230	beta-hydroxyisovaleroylcarnitine	Amino Acid	Leucine, Isoleucine and Valine Metabolism	35433	LC/MS Pos	100001594	1701	262.165	99159-87-2		21403176			19081248	17897652	20902030	17890682	19851302	19241274	21943702	18374812	16801168	12758124	17250962	17705094	17479884	22742300	17386846	19034044	15877799	17904620	15376721	17113934	10087250	18148698	25462944	26091420	17889718	11226145	16982292	15392396
1705	beta-muricholate	Lipid	Primary Bile Acid Metabolism	31885	LC/MS Neg	100001066	4794	407.28	2393-59-1	5283853	2340919	C17726	HMDB00415	5835735	6177449	4120075	4804190	3219851	2101335	16994162	3196377	7818462	4959067	11115790	1984686	5633503	5664683	7523021	3743285	4600862	3226738	5983660	259690	15370851	4094219	1862582	5113945	7419266	5907485	4170285	30174832
1562	beta-sitosterol	Lipid	Sterol	27414	GC/MS	100001033	2380.8	357.4	83-46-5	222284	192962	C01753	HMDB00852	109819	68067	122272	414039	162513	191876	126026	121548	140379	155207	281921	128407	140623	87802	123580	219177	146256	171843	152132	170655	70625	182568	62506	121150	137676	249824	114930	131034
6	betaine	Amino Acid	Glycine, Serine and Threonine Metabolism	3141	LC/MS Pos	799	734	118.086	107-43-7	247	24219951173	C00719	HMDB00043	2100026880	2316252416	2040887040	2132484608	2057793280	1996336128	2903582976	1912627456	1811425152	1456881536	1367484800	1735399552	1934176000	1710404736	2244051968	1951198720	1925542656	2136603776	1701557376	1882618752	1847021952	1368807040	1644963968	1370753152	1751581696	1479412992	1501833216	1782246528
7	betaine aldehyde	Amino Acid	Glycine, Serine and Threonine Metabolism	15499	LC/MS Pos	1219	646.2	120.102	7758-31-8					315319328	314122048	458356384	408093664	286366336	225420464	304950688	444291808	466020704	513137664	203155760	269010144	391533248	579552576	495779584	361501216	322550720	331036096	339966944	316964992	215960544	436442240	417256192	283206656	308824736	461395264	304829664	383035488
2368	biopterin	Cofactors and Vitamins	Tetrahydrobiopterin Metabolism	12358	LC/MS Pos	1548	1562.7	238.093	22150-76-1	445040	392795	C06313	HMDB00468	832134	425850	774173	629725	867755	1290608	432329	570488	769306	780511	707053	620939	354745	777114	1030837	544054	751926	319793	546194	1680785	672890	586286	598944	708630	762479	729614	1190362	575794
2363	biotin	Cofactors and Vitamins	Biotin Metabolism	568	LC/MS Pos	251	3028.2	245.095	58-85-5	171548	149962	C00120	HMDB00030	80932	128752	266665	333092	128318	129390	182746	162232	316829	655385	700681	336228	131241	113780	305707	152228	23469	56848	213608	93867	36740	599806	221470	112842	110500	160811	64568	379965
1142	butyrylcarnitine	Lipid	Fatty Acid Metabolism (also BCAA Metabolism)	32412	LC/MS Pos	100001054	1977	232.154	25576-40-3	439829	184820	C02862	HDMB02013	70775752	60536080	29106608	21161732	52902008	39385540	44024844	36938816	34791036	26437744	51927808	25344758	36663092	39113460	33951656	34224440	48108964	53419796	9292940	61394460	62945436	52184572	33628984	60524636	35864924	65524664	73243312	27135988
1143	butyrylglycine	Lipid	Fatty Acid Metabolism (also BCAA Metabolism)	31850	LC/MS Neg	100001151	1470	144.067	20208-73-5	88412	79766		HMDB00808	4972588	3062313	3094478	5102775	4564989	3585350	4732222	4227301	2083410	2636008	3717837	6610823	4375041	4884414	2535537	4478730	3487209	3957195	3277085	3115636	1348299	4335513	3354408	7113631	2622821	5759539	5680905	5149992
215	C-glycosyltryptophan*	Amino Acid	Tryptophan Metabolism	32675	LC/MS Pos	100001949	1917.6	367.15			13218203			13203266	9493845	12259745	9486137	10241272	12387456	10429509	9214295	11327999	9458001	8774267	14547455	8579356	10890487	11687012	8821086	13175815	7249980	10091641	9008352	7484155	9394126	9849007	15372206	12438606	15229283	19766340	10426048
1564	campesterol	Lipid	Sterol	39511	GC/MS	100001269	2353	343.4	474-62-4	173183	151215	C01789	HMDB02869	231086	175113	290543	576804	285849	333966	252864	390248	223846	296192	452255	219247	292641	150660	319173	405261	266133	354101	233686	222337	165444	344692	159875	180932	308583	386115	156745	163791
948	caprate (10:0)	Lipid	Medium Chain Fatty Acid	1642	LC/MS Neg	888	5090.7	171.139	112-37-8	2969	2863	C01571	HMDB00511	16204787	19373768	23490338	16322032	25330336	26738582	16965420	28160906	21287944	26309580	14554228	21202572	28111964	26230204	18760184	16974356	14488803	20057806	23984874	17411310	26486030	19846384	193917008	24337750	19505066	20389856	16924034	21117196
944	caproate (6:0)	Lipid	Medium Chain Fatty Acid	32489	LC/MS Neg	926	2713.7	115.076	142-62-1	8892	8552	C01585	HMDB00535	33763704	34432780	35382896	24010796	24264790	28531596	46826476	19298272	37060100	24868198	31433680	48260320	29206882	28739388	40685028	45768760	28232886	28409038	30570774	38590648	8938641	25638162	31340958	18007762	36004400	13433540	29067086	42746624
946	caprylate (8:0)	Lipid	Medium Chain Fatty Acid	32492	LC/MS Neg	932	4362	143.108	124-07-2	379	370	C06423	HMDB00482	6891732	7882616	9753146	6930020	10370964	12881628	9035711	10121727	8276643	7640050	4873898	9309038	11210169	8826249	7488589	7245045	7510543	6151491	10037864	6982763	6611216	7873943	18258570	10275517	6767426	6694398	6064103	10210341
42	carboxyethyl-GABA	Amino Acid	Glutamate Metabolism	40007	LC/MS Polar	100003260	3257.3	174.077	4386-03-02	2572	2474		HMDB02201	457137	361156	447413	500895	491328	491272	617243	434006	357955		111168	390078	464634	359873	270564	359016	135269	395474	279959	183713	160054	99527		353033	467141	403572	440282	449706
1177	carnitine	Lipid	Carnitine Metabolism	15500	LC/MS Pos	100000007	688.9	162.112	461-05-2	10917	10455	C00318	HMDB00062	817214912	798992256	725431872	653333632	701239040	598321728	766426752	676349248	661821120	680047488	810769280	533740064	644475712	733404672	609949824	772911872	637030848	709622144	712756416	739442688	552099712	705430592	624233088	810832960	620929920	833028928	756505664	599182272
2439	catechol sulfate	Xenobiotics	Benzoate Metabolism	35320	LC/MS Neg	100001605	1906	188.986	120-80-9	3083879	2341024	C00090	HMDB59724	9727132	6203176	11811029	5517900	13481799	23537156	11795885	8268206	10207504	1359537	2426466	14909602	9640495	22213554	7706512	5052485	9967318	12693080	4535782	10222639	6766306	4444615	7884025	15081619	10134302	18936678	19002782	5529453
1702	chenodeoxycholate	Lipid	Primary Bile Acid Metabolism	1563	LC/MS Neg	1123	5264	391.285	474-24-9;474-25-9	10133		C02528	HMDB00518	31532428	9684389	12351221	73489152	12554177	6916136	44685160	6358115	13049397	3140706	23301396	12916651	7396750	13471731	19093798	1530318	9273104	6498570	23948646	341816	17335528	6826950	3856095	8795845	13088976	11523591	7805599	10493004
1317	chiro-inositol	Lipid	Inositol Metabolism	37112	GC/MS	100001859	1857	318.1	643-12-9		10254647	C19891	HMDB34220	3588553	3378888	4878799	4944664	4528811	4568718	4295277	3518192	5492146	1305194	1609792	4956732	3372972	6144787	5711698	2525840	4896973	4622584	4608625	3481960	3896385	5584991	5988532	4234772	4582672	5251171	6681138	2561311
1699	cholate	Lipid	Primary Bile Acid Metabolism	22842	LC/MS Neg	136	5165	407.28	81-25-4	221493		C00695	HMDB00619	150640336	30399144	65359980	211527216	31370936	43805396	263327584	58889392	49422444	17487454	97834160	22458420	46991056	52063192	81347296	25223518	43243216	47063344	35513192	2616453	53050740	49359596	27350034	35292408	82333032	110725168	65866748	179884896
1554	cholestanol	Lipid	Sterol	21131	GC/MS	100000859	2320.8	215.2	80-97-7	6665	6413	C12978	HMDB00908	39997	54398	61088	75952	30890	47100	64674	62215	42613	43706	71273	57477	49553	23028	96497	76923	56675	89321	72522	59961	39218	68610	65727	31572	78038	59914	37810	36188
1541	cholesterol	Lipid	Sterol	63	GC/MS	266	2316.9	329.3	57-88-5	11025495	4937803	C00187	HMDB00067	9879080	9466653	11097754	17931620	12815905	11357033	10807966	14243936	11367325	9583375	13969716	10889612	11954316	8513474	11482629	12912404	13503717	12623086	11449543	10961186	7570042	11908135	13080270	8957969	12460622	12049070	10387397	9047171
1343	choline	Lipid	Phospholipid Metabolism	15506	LC/MS Pos	1256	675	104.107	67-48-1	305	149278	C00114	HMDB00097	1090007296	1217590272	1108964992	1041306496	1341510144	1281579520	1517942016	1199169280	1086596992	1096735872	1186975488	1129149696	1175937792	1157933440	1101696000	1321468160	905618944	1424509824	1032557120	1131826816	1347033600	1222676992	1157359360	1123967616	1127897216	1044699456	1118790912	1053392512
1344	choline phosphate	Lipid	Phospholipid Metabolism	34396	LC/MS Pos	267	692.5	184.073	72556-74-2	1014	119298	C00588	HMDB01565	315880864	325981792	154675088	188001456	214135440	257512384	314929888	189757920	272653408	164419872	295801888	96910312	363168256	212148960	288405760	129431128	188505088	309378016	194770816	239772672	382940320	196716560	158202688	350679584	289374528	363825056	405743808	302781568
2645	cinnamoylglycine	Xenobiotics	Food Component/Plant	38637	LC/MS Neg	100002253	3127	204.067	16534-24-0	709625	618829		HMDB11621	4023131	3334257	4019665	2316537	5347941	2699130	1782967	2427291	4203311	404939	1758031	5585673	3002423	3785664	5132781	1787753	2053537	2414093	2888334	1545358	892551	3099037	2136554	3680267	6159712	3620493	5064861	2136666
694	cis-Cyclo[L-ala-L-Pro]	Peptide	Dipeptide	47098	LC/MS Pos	100004646	1952	169.097		6428987	4934364			1712477	1194070	1615013	1047649	1759633	1585112	1568107	792547	1500284	154401	854544	1386533	1401009	1939065	1335943	1151398	1651661	1197599	1575340	1794384	1676614	1625753	1365295	1763219	1385247	2563351	2404808	1286692
966	cis-vaccenate (18:1n7)	Lipid	Long Chain Fatty Acid	33970	GC/MS	100001228	1987	339.3	506-17-2	5282761	4445888	C08367	HMDB03231	536682	1198642	1283482	813192	1421102	1112162	832607	1783529	720874	998139	843877	754058	1269260	1327640	657054	773291	688163	2135418	1654103	449165	935244	937882	806295	799281	763290	877069	948858	1326821
921	citrate	Energy	TCA Cycle	1564	GC/MS	1124	1763.4	273.1	77-92-9	311	305	C00158	HMDB00094	51322	31691	29828	53458	36855	63102	38781	40847	33426	21522	40708	62535	47286	27433	56107	52568	33985	26363	25969	18164	33863	48770	44839	77909	32094	54589	34609	21491
307	citrulline	Amino Acid	Urea cycle; Arginine and Proline Metabolism	2132	LC/MS Pos	391	730.3	176.103	372-75-8	9750	810	C00327	HMDB00904	38418444	40505148	41875300	50764832	41913248	39599964	39289136	39652212	41214564	38034704	31776860	44841320	34561524	30852244	51944748	35032676	33162746	31741370	49012052	30312344	32691750	29278194	28786274	37925252	39823888	32528688	38926064	32541642
2339	coenzyme A	Cofactors and Vitamins	Pantothenate and CoA Metabolism	46322	LC/MS Neg	270	1448	382.55	85-61-0;18439-24-2	317	311	C00010	HMDB01423	6438		96292					67056			184995	17807	131851	144567	12187	23385	62402	35290	85747	30817	28331	97953	135504	264900	71710	120846	50688	128604
1624	corticosterone	Lipid	Steroid	5983	LC/MS Pos	272	4851.2	347.222	50-22-6	5753	5550	C02140	HMDB01547	2319289	3811868	3451919	1047657	3111838	4664308	1782915	2658192	2206156	5327549	2437183	4739664	2925705	4489784	4587929	2520342	4711419	3286828	4683930	2929793	4717560	2420879	3617010	4003932	5376917	2633975	5385400	4582238
330	creatine	Amino Acid	Creatine Metabolism	27718	LC/MS Pos	1221	771	132.077	57-00-1	586	566	C00300	HMDB00064	1470125696	1134779776	1223190912	1221355136	1458747520	1366791808	1431758976	1643893376	1212013312	1503014656	1948444032	1475650816	1278305536	1711979520	1245895936	1672938368	1248435328	685880192	1274612352	532616992	979071168	1783310080	1748901504	1945628032	1502406400	1347085440	1413406720	1817911552
331	creatinine	Amino Acid	Creatine Metabolism	513	LC/MS Pos	275	730.8	114.066	60-27-5	588	568	C00791	HMDB00562	73359008	36807152	82095896	68284520	72543416	112029608	33957308	50998236	55473588	54785932	95113600	107753320	43362632	65571644	48346432	60522616	30906662	54190768	44832184	42253824	38186128	88266144	48966436	105406664	91517416	79150104	86943216	72341472
454	cyclo(gly-pro)	Peptide	Dipeptide	37077	LC/MS Pos	100001946	1767.3	155.082	3705-27-9	126154	112149			1599577	1139374	1511258	1408866	2216379	2490045	1771275	620203	1238321	22018	891007	1332884	1457626	1609269	728414	1092709	909740	1381953	1237511	1610919	1338488	2001664	694791	1283815	1150757	2100584	1992770	997564
461	cyclo(L-phe-L-pro)	Peptide	Dipeptide	44875	LC/MS Pos	100001927	3644	245.128		9837725;443440	3916578013445	C11847		477096	459599	504722	350249	508688	505905	608669	356207	478927	247897	163211	274624	750143	434583	597600	303824	420570	645089	452526	384237	579370	414037	303295	331501	534057	278749	609283	455526
458	cyclo(leu-pro)	Peptide	Dipeptide	37104	LC/MS Pos	100001925	3435	211.144	2873-36-1	7074739	5428292			2018638	2124464	1836953	1521913	1920518	1690874	2340186	1552500	2005365	506494	1213338	1174259	2882922	2061624	1943291	1514631	1311850	2374617	1516110	1319064	2398700	1869233	1368801	1587852	2008652	1322956	2191289	1604426
286	cysteine	Amino Acid	Methionine, Cysteine, SAM and Taurine Metabolism	1868	LC/MS Pos	800	736.4	122.027	52-90-4;56-89-3	5862	5653	C00097	HMDB00574	9308215	14015311	16200648	7411845	6796348	6147361	7175556	9683119	8527025	9169524	3550693	11267790	13586781	10088629	8390353	10097406	6908521	3438568	7898839	2756382	5070896	5213139	7533300	11071410	14821107	7494666	12284902	13160945
357	cysteine-glutathione disulfide	Amino Acid	Glutathione Metabolism	35159	LC/MS Pos	100001437	824	214.051	13081-14-6	4247235	3455404		HMDB00656	1424873	1461740	1581510	804598	1364770	1647069	1379691	1993349	1599716	1595711	136287	1057711	278755	386629	1846178	1644407		630330	1091677	1292842	478705	108481		465258	1606879	252692	1809623	1199461
288	cystine	Amino Acid	Methionine, Cysteine, SAM and Taurine Metabolism	56	LC/MS Pos	279	675	241.031	56-89-3	67678	575	C00491	HMDB00192	56333736	97228760	137066592	114387232	97429040	122610904	55159972	114516800	121893536	126749752	9307769	59909412	31317784	13019856	126130808	132373792	99587168	22888708	86863536	131853776	94597680	4740878	8402566	9019985	136963952	18606128	128325568	48225372
2284	cytidine	Nucleotide	Pyrimidine Metabolism, Cytidine containing	514	LC/MS Pos	827	1075.9	244.093	65-46-3	6175	5940	C00475	HMDB00089	356706880	334574944	463828192	391675328	402660896	413320928	392341440	367934400	381999840	340527552	314712192	436949632	386837568	426989888	434567488	337077888	419172960	372506240	415693248	304319232	249943632	366057472	465978752	404011040	350011328	286700832	373128320	367658656
2281	cytidine 5'-monophosphate (5'-CMP)	Nucleotide	Pyrimidine Metabolism, Cytidine containing	2372	LC/MS Pos	282	890	324.059	63-37-6	6131	5414497	C00055	HMDB00095	33692980	23902560	25764962	25022144	27913240	27411528	32515918	16507808	28284198	12532191	21241198	25297732	26377518	30763962	30180518	20436350	20683256	20102498	24739942	15824502	20315724	23530546	19975652	37147600	24524828	36044172	42675624	24101578
883	cytidine 5'-monophospho-N-acetylneuraminic acid	Carbohydrate	Nucleotide Sugar	36831	LC/MS Polar	1223	3900	613.14	3063-71-6	448209		C00128	HMDB01176	2125079	1453002	1575232	1610110	1695090	1473655	1691568	1372789	1734560	854304	1387906	1698360	1847266	2052790	1781592	1225600	1923680	1390525	1428479	859458	1479160	1468117	1748446	2785546	1736212	2406937	2605251	1568202
2282	cytidine-3'-monophosphate (3'-CMP)	Nucleotide	Pyrimidine Metabolism, Cytidine containing	2959	LC/MS Pos	105	1203	324.059	84-52-6	66535	225079	C05822		519413	686576	573592	123964	317679	3056019	953857		703000	1550169	1348937	333776	2455832	985770	2387720	59568	1128433	1482178	516742	669970	655846	564314	953857	8031027	591946	974213	1253887	947437
2657	daidzein	Xenobiotics	Food Component/Plant	32453	LC/MS Neg	100001219	3566	253.051	486-66-8	5281708	4445025	C10208	HMDB03312	5953229	4230913	5981850		3737021	5516748	4943547	1324513	2778238	1234178		2938051	3896556	4018487	2757620	1537189	2057789				2767929	1748219	756101		4490515	2095343
2344	dehydroascorbate	Cofactors and Vitamins	Ascorbate and Aldarate Metabolism	34302	LC/MS Neg	301	739.6	173.009	490-83-5	835	812	C05422	HMDB01264	74116720	61355060	56726096	83661464	73193008	69831304	48641448	69844432	66675836	70166416	69818176	212788080	48678552	83566864	61875076	66230192	89214280	68788296	68088832	57058896	48018196	102284928	89464640	101758376	63753668	85151560	67743984	53743004
1176	deoxycarnitine	Lipid	Carnitine Metabolism	36747	LC/MS Pos	100001662	742.4	146.118	6249-56-5	134	705	C01181	HMDB01161	28520170	29121840	33393330	19943224	22390542	35952188	27113478	20775170	27103668	19666950	22088618	21868252	24075430	21999760	25346190	24022582	44321148	21562116	28918964	36283380	26059076	25455536	31848768	33382944	33853668	25832902	39623612	29719376
1710	deoxycholate	Lipid	Secondary Bile Acid Metabolism	1114	LC/MS Neg	302	5294	391.285	83-44-3	222528	389318	C04483	HMDB00626	1602450	1040063	1377234	3198727	782594	975135	3427552	539670	1610523	2522477	1802195	1228714	1056016	1181264	1564178	103940	1063134	1397885	1849733	469681	1188173	355471	669896	1142610	831641	3026223	748067	1880756
1004	dihomo-linoleate (20:2n6)	Lipid	Polyunsaturated Fatty Acid (n3 and n6)	17805	LC/MS Neg	1231	5730	307.264	2091-39-6	6439848	4944228	C16525	HMDB05060	206152784	290753824	324837248	195253472	230989840	345594464	223829200	295805056	267071824	440810528	164740464	231317664	255601552	244131248	206202608	195084704	191389728	285748768	335316608	141985200	272597952	277448448	380772352	302021440	231069696	221965440	216451472	300654528
999	dihomo-linolenate (20:3n3 or n6)	Lipid	Polyunsaturated Fatty Acid (n3 and n6)	35718	LC/MS Neg	100001739	5596	305.249	17046-59-2	5280581	4471954	C03242	HMDB02925	296844000	407823456	261108128	282987968	192384176	247478016	341382656	308341280	329452768	597848960	260011536	258255088	254206704	242140128	332505472	331110752	251931472	247781344	272169472	175057376	145867712	449311616	360404000	291298240	272168160	249333312	286180960	344604768
2369	dihydrobiopterin	Cofactors and Vitamins	Tetrahydrobiopterin Metabolism	35129	LC/MS Neg	100001506	1552.3	194.068	6779-87-9	1879	1808	C00268	HMDB00038	95386	86212	120456	122745	130239	179245		82938	93269	160954	46428	154237	50302	158784	148895	65659	74732	79865	93217	106901	101495	100792	81108	167802	154717	89511	170003	61134
2662	dihydroferulic acid	Xenobiotics	Food Component/Plant	40481	LC/MS Neg	100003432	1928	195.066	1135-23-5	14340	13701			414869	65734	214258	601802	175257	91183	579964	226893	279955		66322	213651	411286	181812	158642	76468	99245	329988	221970	40281	75543	187386	45836	39831	146095	229759	119852	624592
314	dimethylarginine (SDMA + ADMA)	Amino Acid	Urea cycle; Arginine and Proline Metabolism	36808	LC/MS Pos	100001810	810	203.15	102783-24-4	123831	110375	C03626	HMDB01539	74914264	82082736	106897816	92392776	88184896	90751824	87011688	91669760	112331944	60629584	65873392	107599832	90948984	86694600	94692864	95299960	89880456	58622104	92271488	73185920	52187192	94361464	128146784	90690896	89437896	65512380	91351024	86667232
1059	dimethylmalonic acid	Lipid	Fatty Acid, Dicarboxylate	42978	LC/MS Polar	100004251	2702	131.035	595-46-0	11686	11195		HMDB02001	629300	238902	566649	964350	585551	698080	473090	476477	420265	1818584	1048700	991268	457647	657587	1504829	1511653	474367	1686689	682073	494197	254353	665460	596291	1163168	604314	828621	690617	1474369
1003	docosadienoate (22:2n6)	Lipid	Polyunsaturated Fatty Acid (n3 and n6)	32415	LC/MS Neg	100001182	6034	335.296	7370-49-2	5282807	4445934	C16533		23109710	29393124	24064688	23107442	21411680	25997150	23427750	24847254	35949792	37678716	16549717	20970228	19516866	16873686	24001472	17875136	15291234	18656192	20429698	14234180	17715664	27346966	38199696	25936064	15012493	21811188	22899140	25827504
991	docosahexaenoate (DHA; 22:6n3)	Lipid	Polyunsaturated Fatty Acid (n3 and n6)	44675	LC/MS Neg	100000665	5525	327.233	6217-54-5	445580	393183	C06429	HMDB02183	989479616	1075168768	1033361344	1072642432	1017129408	888443712	969815872	1088556800	1266656128	1749851520	898119296	975262656	1085333504	1101264128	1050163328	840203072	739001152	933445248	1012195200	598821568	485132832	1222460288	988881984	1273088896	773613632	1235114112	996944960	1269289472
990	docosapentaenoate (n3 DPA; 22:5n3)	Lipid	Polyunsaturated Fatty Acid (n3 and n6)	32504	LC/MS Neg	100001181	5571	329.249	2234-74-4	6441454		C16513	HMDB01976	159691472	220744912	295892800	197588912	181820992	319363872	227789392	266851840	274822560	519280576	214180064	220855808	243727760	176533584	158797664	207734832	122485760	241398720	309606848	113283480	97980016	335977760	244360496	328537696	155714480	243847008	145516320	296522720
1002	docosapentaenoate (n6 DPA; 22:5n6)	Lipid	Polyunsaturated Fatty Acid (n3 and n6)	37478	LC/MS Neg	100001580	5624.5	329.249	25182-74-5	6441454	4945614	C16513	HMDB13123	81792864	75812968	93529344	52833704	74144888	85653648	69117296	44671164	90554608	78252104	59013108	95944736	47660192	76079960	73975192	35784788	62517700	22778408	102926232	48754900	28876418	59898220	131334016	124901792	52787960	100507280	82463008	75545968
992	docosatrienoate (22:3n3)	Lipid	Polyunsaturated Fatty Acid (n3 and n6)	32417	LC/MS Neg	100001195	5823	333.28	59708-86-0	5312556	4471981	C16534	HMDB02823	24611858	39664488	15525051	21320636	15080176	16705142	23264734	17455288	22824614	32834610	13335895	24080590	23466962	13145006	28622956	16372449	5582525	11727084	10173630	7791833	8128510	28233646	26147730	13246853	14133419	15975014	16384860	16675127
989	eicosapentaenoate (EPA; 20:5n3)	Lipid	Polyunsaturated Fatty Acid (n3 and n6)	18467	LC/MS Neg	2050	5450	301.217	10-2005-9;10417-94-4	446284	393682	C06428	HMDB01999	169555136	267835648	234837792	205949008	205773664	196581728	226257520	269039264	244747456	465252704	149007136	213869584	215398784	243658624	211804544	179269072	129098456	215934640	268919168	121144120	81901376	325206240	200279936	262668896	189115872	150779952	176903536	234292336
976	eicosenoate (20:1n9 or 11)	Lipid	Long Chain Fatty Acid	33587	LC/MS Neg	100001335	5950	309.28		5282768	4445895			224407872	367202688	551902528	222300080	438781504	526008864	262246080	552406400	333892032	539070656	198347376	376250240	518911584	368052544	230412784	249771104	244243152	546935424	672645440	192797728	609236992	350362592	393937760	432423968	396417472	275474208	304094944	366352832
2669	equol glucuronide	Xenobiotics	Food Component/Plant	41948	LC/MS Neg	100003895	3215	417.119						2628989	212422	1319223	2651373	631227	173957	1492371	431084	715465	292288	1751454	550365	1042473	1983113	1127380	519321	1402688	512829	1463917	987241	1073598	64746	1068906	2407808	1330385	2514769	2940567	674610
2671	ergothioneine	Xenobiotics	Food Component/Plant	37459	LC/MS Neg	100002154	821	228.081	58511-63-0	3032311	2297320	C05570	HMDB03045	9536914	12659513	8147113	10664148	6390945	8165025	12806430	8587430	9361887	7945657	5552460	7832400	9951157	7854227	14489328	11450777	3870054	6325117	4377101	15082243	4846926	8635812	9275931	8972346	9609373	9060048	4292145	11224202
980	erucate (22:1n9)	Lipid	Long Chain Fatty Acid	1552	LC/MS Neg	1087	6355.6	337.311	112-86-7	5281116	7924	C08316	HMDB02068	49502628	56366560	78652776	40831596	53710596	82135952	54373132	64766020	62569816	88020368	30678916	48906072	57037608	51607828	47777708	39579272	37799556	54120132	82386248	34100080	75104776	50921232	63638928	74491096	55026728	43064364	55933324	58409352
2673	erythritol	Xenobiotics	Food Component/Plant	20699	GC/MS	100000846	1517.5	217	149-32-6	222285	13835932	C00503	HMDB02994	113560	74878	118142	99948	121219	196907	78373	86039	142499	106588	65260	136864	78095	102018	117349	91494	83908	102015	81395	101807	101911	115488	92255	87544	123008	126494	160203	123496
915	erythronate*	Carbohydrate	Aminosugar Metabolism	42420	LC/MS Polar	100001320	2186	135.03	88759-55-1	2781043	2061231		HMDB00613	870967744	724456832	1077440128	1040482304	745293632	1123590656	914616640	990215808	848483904	575253504	949524992	1571762816	711459648	950779264	903568064	1055204608	907688384	751752128	797813184	1088827648	405068416	1145108352	1332065536	1257190272	858610368	950152128	1028176896	969238720
1349	ethanolamine	Lipid	Phospholipid Metabolism	1497	GC/MS	420	1304	174.1	141-43-5	700	13835336	C00189	HMDB00149	8472884	10640736	13521297	17940708	11873110	9469089	11209002	14025492	12332156	14599862	8383842	14053790	9325426	11231064	11609271	13234791	8361663	10050409	12228214	6939339	4857595	13379333	15642751	7654268	10072172	4963367	12718714	9449082
258	ethylmalonate	Amino Acid	Leucine, Isoleucine and Valine Metabolism	15765	LC/MS Polar	2054	2785	131.035	601-75-2	11756	11263		HMDB00622	40390448	29634794	37306028	55041280	31976724	37406816	34736908	39479828	30686350	66079216	51271796	67543896	34361796	37309316	26737728	70380312	41632100	41365460	31934874	35788792	26719988	69751520	41618760	78138128	44931928	65207872	51105672	40944496
2675	ferulate	Xenobiotics	Food Component/Plant	35630	LC/MS Neg	100001542	1755	193.051	537-98-4	445858	393368	C01494	HMDB00954	420215	214845	698876	157255	442364	572797	315734	88194	367155	27716	125448	353521	242921	253759	183977	150781	63622	238730	266622	36048	165149	300035	59954	190445	362694	631566	501372	223594
2676	ferulic acid 4-sulfate	Xenobiotics	Food Component/Plant	47114	LC/MS Neg	100005389	1225	273.007	86321-29-1	6305574	4878542		HMDB29200	25603176	10598568	22310646	10442855	19489176	22190152	14035496	5036618	16322328	994233	10324869	10587291	10601054	12737631	9467826	5461849	4551903	8880429	11470601	5596671	6528457	8772954	4861343	7267317	19625588	24499570	18038278	12255748
2333	flavin adenine dinucleotide (FAD)	Cofactors and Vitamins	Riboflavin Metabolism	2134	LC/MS Neg	327	2425	784.15	146-14-5;84366-81-4	643975	559059	C00016	HMDB01248	8724611	9532603	11101969	10492103	7452763	7227814	10618399	9944672	8831038	6425909	9037117	10692474	12505406	10445747	10736574	12075457	9544577	8623314	11305571	9338250	7798582	9426898	9750903	7303605	12423623	6707497	7825902	10607555
2334	flavin mononucleotide (FMN)	Cofactors and Vitamins	Riboflavin Metabolism	15797	LC/MS Neg	100000251	2390	455.097	130-40-5	710	690	C00061	HMDB01520	1651751	1354249	2177158	2583048	2035486	2747822	2234535	2739844	2254195	1263481	2260852	2253502	1695988	2233883	2067069	2505502	1646476	1695969	2953627	1615792	1383757	1984029	2454509	1587647	2229147	1919155	1740226	1993170
845	fructose	Carbohydrate	Fructose, Mannose and Galactose Metabolism	577	GC/MS	878	1758	217	57-48-7	5984	5764	C00095	HMDB00660	412830	395291	315426	446727	415465	303184	304483	284462	452968	263877	304185	298871	266011	264244	460685	335925	366721	239385	276280	346343	349050	297176	435270	241526	324785	257767	304949	266107
747	fructose-6-phosphate	Carbohydrate	Glycolysis, Gluconeogenesis, and Pyruvate Metabolism	12021	LC/MS Polar	1232	4261.4	259.022	103213-47-4	69507	19969987	C05345	HMDB00124	17549194	20226414	3045815	9036907	4764473	8662199	16821096	4231391	17087914	6082902	9002912	2325285	6025456	4127609	17487382	7269508	8509383	2283641	4288714	19220032	7480658	4596707	7519470	7441848	9828521	9202764	15260203	7358737
797	fucose	Carbohydrate	Pentose Metabolism	15821	GC/MS	918	1682.2	204	2438-80-4	19466	2299091	C01018	HMDB00174	142350	161338	172401	97515	214852	259074	190273	142887	193760	175253	144295	250159	152517	155295	174197	168906	200548	180400	153877	175378	89844	225539	171101	238203	235330	157481	247402	156774
930	fumarate	Energy	TCA Cycle	1643	GC/MS	330	1382.1	245	100-17-8	444972	10197150	C00122	HMDB00134	347736	449265	383642	491945	519714	443373	369362	357445	454408	367150	437501	466346	493611	400681	472811	432002	417586	328884	368663	413553	412752	360821	421618	570969	422702	596274	480233	316525
869	galactonate	Carbohydrate	Fructose, Mannose and Galactose Metabolism	27719	LC/MS Polar	100001026	3085	195.051	299-28-5	128869	114198	C00880	HMDB00565	464740992	437831968	747535680	629739712	461528864	510766720	319062240	436995136	490788160	262397040	289459168	854862592	508804192	857586432	621229248	439561248	612625408	721246976	534231392	353430112	388747968	538754496	480242656	464009024	666850304	351363200	592455552	575144640
860	galactose	Carbohydrate	Fructose, Mannose and Galactose Metabolism	12055	GC/MS	287	1793.8	203.9	59-23-4	3037556	2301265	C01582	HMDB00143	191534	186704	191923	232280	266989	252370	204092	209460	298442	275837	108524	308504	183006	204483	299817	237638	246120	134386	165190	238810	154308	252648	381360	274297	202601	163059	186536	241022
862	galactose 1-phosphate	Carbohydrate	Fructose, Mannose and Galactose Metabolism	15706	LC/MS Polar	100000300	4552	259.022	19046-60-7	123912		C00446	HMDB00645	2865623	4796520	896591	1837663	1462792	2732547	4402971	1348029	3724297	1980173	3640562	651249	3267470	2119265	4399563	1743163	1656925	3352157	1278663	2479578	2673547	1428910	2333029	4969745	2879775	3092995	4527715	3110302
41	gamma-aminobutyrate (GABA)	Amino Acid	Glutamate Metabolism	1416	LC/MS Pos	141	699	104.071	56-12-2	119	116	C00334	HMDB00112	78337536	79243872	85247552	82107448	98941448	82805208	63637788	94319368	108794384	25869256	59274820	87846584	68788344	62414476	98203360	74758280	59678684	63561224	91203472	55600232	50118052	65260160	61957980	75697096	78574960	62536612	101214640	73819472
369	gamma-glutamylalanine	Peptide	Gamma-glutamyl Amino Acid	37063	LC/MS Pos	100001843	1116	219.098	5875-41-2	440103	389104			2890565	2664038	3555515	3736784	2748067	3466953	3601587	3084127	3558604	2259139	2963838	5153098	3631794	3552426	3399209	3663265	3240911	2714130	4017423	3995124	1835952	3935785	5139422	4367829	3130845	2284752	3808774	3592931
371	gamma-glutamylglutamate	Peptide	Gamma-glutamyl Amino Acid	36738	LC/MS Pos	331	1045	277.103	1116-22-9	92865	83831	C05282	HMDB11737	6990923	5861174	6530687	7972861	4786693	6952884	9242995	6334833	5869575	3581583	6706367	12305668	9366728	8459625	5962385	9317382	6077450	5930146	5787423	7477067	3151412	11171484	9527116	9788751	5104298	5740296	7363636	7153088
372	gamma-glutamylglutamine	Peptide	Gamma-glutamyl Amino Acid	2730	LC/MS Pos	1140	817.9	276.119	10148-81-9	150914	133013	C05283	HMDB11738	1038957	1086873	880453	1013061	1140747	1014104	913273	796681	955772	1131704	426653	1051910	1329419	1179449	902707	983038	455596	560166	866608	488515	609407	963566	682327	1037652	834263	1005597	1130745	1495982
375	gamma-glutamylisoleucine*	Peptide	Gamma-glutamyl Amino Acid	34456	LC/MS Pos	100001485	2661	261.144		14253342	21403145		HMDB11170	3138640	2959800	5059441	4831931	3417828	3285946	3794243	3510466	4674569	4021346	2514874	5343708	3228067	3502582	4178832	3740573	2824680	2319491	4456496	2785438	1263338	3506524	4075527	3944570	3338621	2047931	3366061	3308821
376	gamma-glutamylleucine	Peptide	Gamma-glutamyl Amino Acid	18369	LC/MS Pos	1268	2757.2	261.144	2566-39-4	151023	133115		HMDB11171	10326599	10733228	20136324	18145168	13358000	13124668	15521426	14081839	17720468	13227728	9250044	21742786	14286687	12756168	16710955	16210082	10926490	8731758	14960879	10393498	4845600	13797510	15775370	15740979	13438333	7937817	13513180	12848562
377	gamma-glutamyllysine	Peptide	Gamma-glutamyl Amino Acid	33934	LC/MS Pos	100001262	760	276.155	17105-15-6	65254;14284565	58747		HMDB03869	997560	1383309	2034297	1503548	1507645	1598591	1178025	1071869	2153740	2390720	859276	1431815	1385003	1207731	1901579	1178552	1411558	536985	2110372	754216	1024779	1128807	1089021	1450624	1478307	619523	1487276	985534
378	gamma-glutamylmethionine	Peptide	Gamma-glutamyl Amino Acid	44872	LC/MS Pos	100001313	2016.5	279.101	17663-87-5	7009567	5373147			1444117	1055716	1993784	2057159	1354394	1603031	1610109	1435371	1635345	972734	932861	2407930	1487147	1617012	1455580	1887396	1179422	1153855	1713709	1444757	543837	1951076	2180180	2148337	1516697	863929	1656915	1417566
379	gamma-glutamylphenylalanine	Peptide	Gamma-glutamyl Amino Acid	33422	LC/MS Pos	100000491	2865	295.129	7432-24-8	111299	99868		HMDB00594	3769141	3724618	6626691	5854581	4536899	4627306	5347494	4571504	6093747	4324623	3359172	6868751	5016690	4942337	5632007	5156067	3863425	3158598	5207271	3625490	1852020	4865995	4859086	5600402	4471593	3081092	4872905	4468037
381	gamma-glutamyltryptophan	Peptide	Gamma-glutamyl Amino Acid	33947	LC/MS Pos	100001295	3035	334.14	66471-20-3	3989307	2302065			247119	279015	467349	505850	343068	218603	378882	366301	384640	409731	175394	466183	381162	354560	349795	352616	240687	202391	397553	189367	55309	345041	385653	325302	349814	53888	349833	314025
382	gamma-glutamyltyrosine	Peptide	Gamma-glutamyl Amino Acid	2734	LC/MS Pos	1102	2080.4	311.124	7432-23-7	94340	85142		HMDB11741	1451463	1296369	2391215	2308461	1877854	1748388	1886642	1954697	2066758	1615644	993105	2866775	2196195	1978431	1996952	1977064	1276696	1026615	2149798	1141514	649377	1838946	1916180	1895430	1924529	1020717	1872730	1387811
383	gamma-glutamylvaline	Peptide	Gamma-glutamyl Amino Acid	43829	LC/MS Pos	100001126	2045	247.129	2746-34-1	7015683			HMDB11172	1722796	1565848	4109409	4137012	2766459	2341472	2920857	2797345	3339892	2414530	2298552	4984688	1686061	2623175	2741667	3236943	2152740	879376	3279280	1943388	347938	2782904	3460669	2965907	3203925	1249930	3440435	2499080
2538	genistein	Xenobiotics	Food Component/Plant	32448	LC/MS Neg	100001221	3754	269.046	446-72-0	5280961	4444448	C06563	HMDB03217	4358838	3833526	3957321	901065	2206188	3259388	2547794	1026044	2552387	816214	1042123	1242869	3476512	2683654	2464542	1078033	969870	1931047	1175161	264145	2489532	1720421	1094164	1673604	3568973	1379118	1319927	2105222
2605	gluconate	Xenobiotics	Food Component/Plant	587	LC/MS Polar	338	2922	195.051	527-07-1	10690	10240	C00257	HMDB00625	477477728	356862336	1235732224	1121739776	579667456	568683392	471948608	680031808	657307904	141411312	404741184	1148568320	621127168	874950912	855456128	788037696	717478208	648530304	967468160	481045920	218128928	668669888	958456512	599703936	544070528	346649792	475001408	392119776
743	glucose	Carbohydrate	Glycolysis, Gluconeogenesis, and Pyruvate Metabolism	20488	GC/MS	572	1866.8	217.1	50-99-7	79025	71358	C00031	HMDB00122	7138341	7995265	11959477	8566775	7015518	8415600	8219036	10749425	10729845	6409881	11215984	10802937	9556733	5900311	15812528	9005585	9523322	6941911	9534135	6534904	7114039	7998752	13661540	8392141	11338750	7404115	5888178	8664633
744	glucose-6-phosphate (G6P)	Carbohydrate	Glycolysis, Gluconeogenesis, and Pyruvate Metabolism	37256	GC/MS	291	2042.7	204.1	103192-55-8	5958	19952394	C00668	HMDB01401	500873	347631	372143	499107	341825	339036	372000	439511	463323	276862	344551	397766	428354	323172	247139	383119	296960	275156	437463	709472	267514	348163	365418	325142	376134	405499	378582	344478
892	glucuronate	Carbohydrate	Aminosugar Metabolism	15443	LC/MS Polar	100000257	3233.3	193.035	207300-70-7	444791	58552	C00191	HMDB00127	115952880	134758464	116180992	168328592	111681728	102201688	142559712	118360280	79243824	65998296	57205800	109315160	125475808	91344040	112574936	141294960	100356024	95196840	101861120	106948592	51251576	62578972	44167620	58997968	150047360	67084248	120004816	141605824
36	glutamate	Amino Acid	Glutamate Metabolism	57	LC/MS Pos	561	710	148.06	56-86-0	611	591	C00025	HMDB00148	3563289856	3372177408	3601531392	3748218368	3224125184	3324712448	3457328384	3600274432	3799202816	3101481728	3286737408	4156369920	3564670976	3209860864	3647788032	3636602112	3106462720	3183228160	3366736128	3030923776	2295896576	3769787136	3447279616	3666294016	3557879808	2898541312	3732316160	3735200256
46	glutamate, gamma-methyl ester	Amino Acid	Glutamate Metabolism	33487	LC/MS Pos	100001103	1068.8	162.076	1499-55-4	68662	66546			17768382	16846740	12797173	16822756	13650756	17653520	15827739	18748864	15969373	21192822	18551972	17062872	18512390	15528414	15081261	19630602	16514354	16110803	18662952	30071182	16215549	21419310	17239826	13433051	16933506	10493662	17073650	19853312
37	glutamine	Amino Acid	Glutamate Metabolism	53	LC/MS Neg	563	692	145.062	56-85-9	5961	5746	C00064	HMDB00641	67664504	91386240	107535392	71106544	80435672	76112896	80234440	76015008	92139992	69336304	62543844	72081240	91650904	73767728	105881888	84297240	66766716	67199408	77058312	46738528	57865896	59249492	69550912	86917456	74788752	59677880	69302968	66857288
468	glutamine-leucine	Peptide	Dipeptide	42994	LC/MS Pos	100003160	2195	260.16			16568303			1865487	3121832	2141402	731188	1735418	2167912	1134053	1529779	2283385	2013550	824736	1015572	2124198	1667172	2695229	1303939	1536678	685691	1543577	883909	1609391	939785	1042000	1155839	1693191	1047342	1814355	1780277
78	glutarate (pentanedioate)	Amino Acid	Lysine Metabolism	396	LC/MS Polar	339	2900	131.035	110-94-1	743	3618533	C00489	HMDB00661	41112140	49151184	46801908	28819646	57774176	60983180	42241584	48129468	47229356	33108926	50978848	61184028	56165376	42258244	45685812	38804696	49550076	128195824	45258180	42901408	44125576	45365420	39365888	31075314	42551908	36821712	42992964	68509216
79	glutarylcarnitine (C5)	Amino Acid	Lysine Metabolism	44664	LC/MS Pos	100001593	1583.3	276.144	102636-82-8	71464488	21403175		HMDB13130	454633	599846	983202	543039	552790	591947	851944	652081	697523	265491	884666	1089383	1058390	733018	694207	713703	525031	1277425	360494	568292	688188	967188	897201	709090	695865	1033873	730280	827074
763	glycerate	Carbohydrate	Glycolysis, Gluconeogenesis, and Pyruvate Metabolism	1572	LC/MS Polar	1052	2070.4	105.019	600-19-1	752	732	C00258	HMDB00139	180602064	208744944	215091760	258241424	199675632	148763536	193292432	209023456	200591872	139741760	167281360	264929152	168664352	182031648	214827392	241537856	205006144	152337248	229839872	185834144	116119736	219605440	238758352	150063792	179142624	123110304	165517472	164904256
1470	glycerol	Lipid	Glycerolipid Metabolism	15122	LC/MS Neg	1254	758	91.0401	56-81-5	753	733	C00116	HMDB00131	37080788	49165832	76609104	43025532	75809728	70971640	48307264	90087624	46946916	161820960	35360692	57894764	78640040	84224904	40128904	53896360	48642708	73633728	74408656	54505880	86062944	53487444	53053976	49327056	60869612	40789620	52307936	77043936
3165	glycerol 2-phosphate	Xenobiotics	Chemical	27728	LC/MS Polar	100001029	3681.7	171.006	819-83-0	2526	2431	C02979	HMDB02520	159822	133860			57267	161940	63647	132387	97193	199570	169266		296304	136120	243547	157704		247011		153136	419200			173923			154761	168687
1471	glycerol 3-phosphate (G3P)	Lipid	Glycerolipid Metabolism	43847	LC/MS Polar	100000258	3938.7	171.006	29849-82-9	754	734	C00093	HMDB00126	15130101	56435504	139137280	25365188	142495216	273922400	122718984	151521248	24384534	12100992	42670796	42540884	433999776	169551520	50517048	64217240	45953596	235918544	69742184	23894832	430980640	51438120	40990864	53627152	136080544	65735992	40656800	137499360
1352	glycerophosphoethanolamine	Lipid	Phospholipid Metabolism	37455	LC/MS Polar	100001620	3075	214.049	33049-08-0	123874	110410	C01233	HMDB00114	51102376	74382568	9445813	14999057	18274232	40539688	34067776	16721171	37015556	43319616	43665728	10646560	25618602	15193725	50308352	21796140	32641246	18883416	14642117	54393380	56820656	24368890	20310608	34792488	25355912	35228480	37739640	30102420
1354	glycerophosphoinositol*	Lipid	Phospholipid Metabolism	47155	LC/MS Polar	100001621	3850	333.059	16824-65-0					5385252	5336814	2442160	4105931	4514905	5062199	3253278	2958595	3436098	8783346	3842940	4266252	7058893	3874223	4820919	3612589	6715321	4759865	5059582	5155166	7230512	3808292	3374987	6028593	5461401	5075301	5018453	6398734
1346	glycerophosphorylcholine (GPC)	Lipid	Phospholipid Metabolism	15990	LC/MS Pos	100000269	709.9	258.11	28319-77-9	71920	571409	C00670	HMDB00086	285702496	599118528	20527342	29989364	45885760	237959296	127743216	33189148	168101872	158638080	258067456	27239196	84289088	38490300	280717088	47351464	112246160	53310960	29225196	273559872	911441280	66702740	54198860	131458872	71526144	177042800	130220416	82603632
1	glycine	Amino Acid	Glycine, Serine and Threonine Metabolism	58	LC/MS Neg	340	689	261.132	56-40-6	750	730	C00037	HMDB00123	3276450	2904043	3415169	3621296	2813619	2735689	3323370	3814548	4027785	2112080	2804939	3824693	3381018	3322903	3403127	3806314	3084124	2774612	3901648	3293321	1673461	3801139	3427211	3551924	3757393	2522624	3569255	3904627
2688	glycitein	Xenobiotics	Food Component/Plant	34024	LC/MS Pos	100001222	4248	285.076	40957-83-3	5317750	4476508	C14536	HMDB05781	2159646	725827	861317	318785	1131543	1253492	664091	223938	1246970	32243	452831	650794	351274	548515	734417	250651	890942	583886	424879		600862	331316	192897	656878	789111	1138662	1403261	457442
1703	glycochenodeoxycholate	Lipid	Primary Bile Acid Metabolism	32346	LC/MS Neg	1628	5236.1	448.307	16564-43-5	12544		C05466	HMDB00637	23405890	4336983	11785837	12462263	13486316	2185141	21638918	708826	3587434	466129	5050305	5516623	2642003	7209255	31392602	214168	15460949	1011058	23465702	449120	11860286	3707942	398247	516456	16342499	3661798	7705351	4683978
1700	glycocholate	Lipid	Primary Bile Acid Metabolism	18476	LC/MS Neg	342	5163	464.302	475-31-0;863-57-0	10140	9734	C01921	HMDB00138	81229032	17312524	93289272	38369516	49744372	21876598	99220176	6825660	18519680	2789404	20836482	15668109	19928664	18785276	96956616	8894311	68914512	8857207	51452564	10936180	19299674	22975002	6061307	3515541	64498088	19567932	28318990	87385904
1711	glycodeoxycholate	Lipid	Secondary Bile Acid Metabolism	18477	LC/MS Neg	100000436	5281	448.307	360-65-6	3035026		C05464	HMDB00631	2363810	589034	3678946	1911557	1644758	800963	2435138	119259	773228	121243	1350652	470280	243341	964977	5753748		1924155	571592	4914457	20985	1057595	858588	142683	128685	1959670	1868687	1155694	3208078
1734	glycohyodeoxycholate	Lipid	Secondary Bile Acid Metabolism	43501	LC/MS Neg	100003868	5070	448.307	13042-33-6	114611	102648			3769062	969042	2272552	1741052	1433598	623007	1824655	163696	822572	217390	1239620	585301	1311908	1555306	13636343	13655	1494452	342939	4095959	242876	4078989	2346801	201662	200244	2477116	996594	1658107	14381437
1717	glycolithocholate sulfate*	Lipid	Secondary Bile Acid Metabolism	32620	LC/MS Neg	100001657	5011	255.631	15324-64-8	72222	65188	C11301	HMDB02639	424215	82837	25140	492381	114490		89627		115667		407200	43231		46412	219926			12519	186021			314224		16788	140530	259612	43723	475124
1722	glycoursodeoxycholate	Lipid	Secondary Bile Acid Metabolism	39379	LC/MS Neg	100002911	5033	448.307	64480-66-6	12310288	19973534		HMDB00708	2638953	269927	686964	1602328	1249267	104231	1894148	13062	655547		686964	192117	86362	370993	4021299		884353	50217	1869826		1370242	536694			1576792	315445	500138	769569
471	glycylalanine	Peptide	Dipeptide	41463	LC/MS Polar	100003507	2216	145.062	3695-73-6	11947547;98153	88624			9379328	16915572	10714122	7650047	9297763	10146490	7682462	8683023	12056155	15173116	8112260	5858339	14162969	9384126	12785951	11076061	10596471	5693471	11318935	7933740	9137502	6906779	6123504	6340779	12570141	6974089	9300863	11326752
478	glycylglycine	Peptide	Dipeptide	21029	LC/MS Polar	100000898	2400	131.046	556-50-3	11163	10690	C02037	HMDB11733	19527006	31413668	25518170	15703312	20891450	21808584	18212524	20545092	26933274	25568460	12486961	12194532	26754820	17317458	26554384	21083988	22930666	8831023	20479636	17596640	15679711	14677390	13116463	14358571	26356108	13616654	23178964	23103278
480	glycylisoleucine	Peptide	Dipeptide	36659	LC/MS Pos	100001790	2080	189.123	19461-38-2	88079	19972556			3130147	4786587	6094890	2698890	3146306	4276671	2953706	3168202	4496916	5017024	1439628	2809839	4724318	4143471	5650025	4638164	3138226	997429	4474506	1572065	2059611	1936479	2173535	2980451	3597944	2485756	3510933	3099603
481	glycylleucine	Peptide	Dipeptide	34398	LC/MS Pos	100001258	2190.9	189.123	869-19-2	92843	83812	C02155	HMDB00759	35261216	63585936	56478588	23163644	33715520	54442048	28330304	35138456	48244080	66759408	19686118	25376220	54950796	37885800	54413060	44740172	34343008	11559639	34970492	18365336	21968124	19839950	20181638	26418148	48315840	28303826	40617904	39844232
483	glycylmethionine	Peptide	Dipeptide	42012	LC/MS Pos	100003510	1600	207.08	554-94-9	96757	87361			4748503	7074694	5678296	3291391	4002064	5520322	3570895	4428961	5529823	5285866	2822712	2836165	5653477	4565821	6875312	5723882	3974871	1541676	5040412	2529210	2601193	2678384	2709979	3008964	5165961	2580590	4255150	4608748
484	glycylphenylalanine	Peptide	Dipeptide	33954	LC/MS Pos	100001268	2388.3	223.108	3321-03-07	92953	83909		HMDB28848	7085876	9777335	7768496	5457157	5198129	7969057	5028632	5933295	8867053	7428137	3856949	5052029	8679545	7644116	9714148	8406905	5892678	2267575	6196972	3610423	4402880	3410003	3833574	5299088	6939569	5195190	7912589	6160473
485	glycylproline	Peptide	Dipeptide	22171	LC/MS Pos	100000976	1090	173.092	704-15-4	3013625	2282246		HMDB00721	192248544	65536396	21806742	50498796	50571124	43219160	105386776	35946940	42436684	36348528	301832128	79920152	163162064	199232096	48924140	59865728	86832296	162931808	65048420	72426240	52608976	286115520	297919104	240496624	46559808	126200736	44525924	207556416
489	glycyltryptophan	Peptide	Dipeptide	38151	LC/MS Neg	100002290	2319	260.104	2189-26-6	1551340;92181	83223			164912	313503	290371	102462	154046	269898	125111	169540	191968	231709	84757	152802	248466	179477	279663	300071	155992	24388	187815	97294	129100	107177	102906	113960	173612	119071	178257	202756
490	glycyltyrosine	Peptide	Dipeptide	33958	LC/MS Pos	100001265	1725	239.103	658-79-7	92829	83798		HMDB28853	4644796	5498044	5768499	4806639	4311812	5273988	3879146	4767593	5345940	5126940	3152109	3986556	6352963	5525426	6219791	6188498	4127776	1827374	5282749	2625188	2765109	3266271	3186767	3999351	5832289	4787116	5560810	4961420
491	glycylvaline	Peptide	Dipeptide	18357	LC/MS Pos	100000487	1561.6	175.108	1963-21-9	97417	2006926		HMDB28854	9557957	15494128	13719293	7019097	9997674	13455865	7986470	9424947	12524230	15875330	6230885	6875192	12912879	9834752	14284925	11466312	9409058	4106811	11625404	5193198	7108089	6130791	6483182	7568486	10496022	8022066	9561787	9393168
336	guanidinoacetate	Amino Acid	Creatine Metabolism	43802	LC/MS Pos	344	711.2	118.061	352-97-6	763	743	C00581	HMDB00128	155408624	110316032	151521008	143428320	180721504	99658976	150864912	141452976	121384584	105996408	129200224	135465120	112287736	161326496	112824352	114620800	137629808	118964480	201462464	59780496	41636440	89923520	93813048	129477256	162853856	93748960	173826672	114867408
2227	guanosine	Nucleotide	Purine Metabolism, Guanine containing	1573	LC/MS Neg	1099	1662	282.084	118-00-3	6802	6544	C00387	HMDB00133	3814069	4782439	4996217	4334125	4218018	4645488	5117626	4254962	4670149	1196179	5454106	3917481	7053847	6349791	6661682	3809738	4665085	5378620	4606100	3121139	2957692	5386272	7220460	7630036	4638124	3669917	3760542	4272303
2223	guanosine 3'-monophosphate (3'-GMP)	Nucleotide	Purine Metabolism, Guanine containing	39786	LC/MS Pos	100002704	1550	364.065	117-68-0	3522	3402			560140	1107089	114351	90249	181873	1834389	775709	39661	549533	1445264	787850		466711	95599	1525890	32560	956069	619826	224158	528222	57628		87831	3173430	407741	56048	1217996	569530
2348	gulonic acid*	Cofactors and Vitamins	Ascorbate and Aldarate Metabolism	46957	LC/MS Polar	100001586	2750	195.051	20246-53-1	9794176	7969943			669381888	636616320	894272128	1213034112	817991552	723558848	918825280	734598336	534561760	673303552	583759552	1467644416	844476480	842395136	752415168	691029568	836056512	726196096	1211712000	704573120	486507168	404831552	555955456	561307648	986312192	328487744	720921664	1177864832
1162	hexanoylcarnitine	Lipid	Fatty Acid Metabolism(Acyl Carnitine)	32328	LC/MS Pos	100000781	3194	260.186	6920-35-0	6426853	4932273		HMDB00705	4047646	3986972	4851573	4737590	5127341	3965095	5974304	6410960	2677781	1701358	3848026	2711372	3306061	3041371	4342328	3462073	3202391	4147090	1806458	3885004	4518883	3751184	3076121	5111695	2816201	4921167	5436490	2900388
2410	hippurate	Xenobiotics	Benzoate Metabolism	15753	LC/MS Neg	100000014	2106.9	178.051	495-69-2	464	451	C01586	HMDB00714	683172032	387610752	542238464	384973536	505507904	639825856	393097920	352080544	481567584	94224000	340377440	633436800	425981536	690764480	440940736	306046592	296659072	380862144	260084640	234725552	119255688	381058272	337319136	860697600	840255808	697755712	838812992	381028640
62	histamine	Amino Acid	Histidine Metabolism	1574	LC/MS Pos	354	579	112.087	51-45-6	774	753	C00388	HMDB00870	137490	407596	939996		4607707	12283375	12982107	9967531		61958596	2012774	3942191	7794937	7863756			736837	11797429	4281441	523742	71844680	4455081	2141483	6660509	11923779	22343662	4455081	7579953
50	histidine	Amino Acid	Histidine Metabolism	59	LC/MS Neg	355	755.9	154.062	5934-29-2	6274	752	C00135	HMDB00177	341545472	415740096	510405056	369007456	383949184	372496448	364534336	414755392	450696832	437877408	285516160	458167872	456399520	391280096	439957120	379051648	359421344	291110272	432069664	301089760	277877824	345558624	419489312	375945408	445212096	292259904	396409536	412531488
499	histidylisoleucine	Peptide	Dipeptide	43138	LC/MS Pos	100003161	1444	269.161	510-791-9560	4060215	3275731			992230	3008699	2219185	576711	2282750	3891790	720637	1970953	1858233	3907242	597805	868123	2186129	1950065	1497037	1192275	880309	346057	1072471	589775	784878	707229	1025640	1259459	1665707	1248141	1965840	2279202
500	histidylleucine	Peptide	Dipeptide	40061	LC/MS Pos	100003162	1485	269.161	7763-65-7	189008;6992010	164234			5383204	12499007	9633733	3332282	9790760	18051494	5076576	10475902	8663663	16540631	6059973	5405132	10949555	9848716	6983495	7604432	6154211	7831706	8729080	5178703	8247684	5903961	6959364	9737804	10605778	8516700	11265720	14553055
502	histidylphenylalanine	Peptide	Dipeptide	42084	LC/MS Pos	100003547	1775	303.145	16874-81-0	4466133	3664633			241963	288494	147136	98237	161237	235528	139253	143590	197751	290987	228421	110343	278384	188251	249566	244590	255112	108259	149565	210339	169334	185680	142955	183109	189103	171782	263234	212731
503	histidylproline	Peptide	Dipeptide	42093	LC/MS Pos	100003546	805	253.13	20930-58-9		10608298			3494399	1157381	471329	1162061	856939	772376	1645013	845944	910710	951089	9384617	1525419	3658146	4926383	1035922	1222887	1400006	4064748	1608169	1152701	826038	6235544	11101526	7924767	718747	2333669	834136	5119542
505	histidyltryptophan	Peptide	Dipeptide	41912	LC/MS Pos	100003549	2005	342.156	23403-90-9	6539217	5021683			129656	75561	124288	120687	63710	63834	99083	77537	110943		50282	103215	111792	133705	139597	94884	47565		86403	43741				50229	47189	17560	18362	68384
507	histidylvaline	Peptide	Dipeptide	42069	LC/MS Pos	100003544	900	255.145	76019-15-3	7021871	16568319			2000074	3002343	2157924	1206822	2058409	2373716	1551874	1793044	2312383	2542263	1118026	1424431	2490175	2007432	2690125	2030710	1896269	1072340	1659303	1515748	1678612	1250156	1380183	1230479	1972065	1774576	2433515	2048412
309	homoarginine	Amino Acid	Urea cycle; Arginine and Proline Metabolism	22137	LC/MS Pos	100000961	700	189.135	156-86-5	9085	8732	C01924	HMDB00670	15967588	19082190	20204128	22124554	16695957	19109776	15615097	20512700	19738440	14812324	17777110	21596422	22272388	18419866	22874750	19777174	19174034	16068403	20394564	13710963	15210085	18170510	21684378	21528550	22771364	16646500	16866068	17096484
310	homocitrulline	Amino Acid	Urea cycle; Arginine and Proline Metabolism	22138	LC/MS Pos	100000963	821.7	190.119	1190-49-4	65072	58582	C02427	HMDB00679	23252124	38578072	50007296	41369804	44888736	87732288	28461426	24271448	19805432	23652788	30897784	102258408	27215810	40955504	39771384	27628676	52887112	35930248	71844624	46348460	27355262	58276364	115095232	37384756	54394072	20053890	35910328	29698772
278	homocysteine	Amino Acid	Methionine, Cysteine, SAM and Taurine Metabolism	40266	GC/MS	311	1648.2	234	454-29-5	778	757	C00155	HMDB00742		313063	459018	383389	736858	503719	516657	859262	282890	364449		445358	434120	293523	485399	552017	435482				350482	406095	364235		345480	259122	357740	581633
18	homoserine	Amino Acid	Glycine, Serine and Threonine Metabolism	23642	GC/MS	100000458	1471	218.1	672-15-1	12647	12126	C00263	HMDB00719	349473	145521	128999		181985	185499	390723	142152		118108	1584241	360689	368899	460186	308933	180223	236468	1091954	185499	57581	184423	2922520	1336844	877273	128505	1043476	120683	124069
2695	homostachydrine*	Xenobiotics	Food Component/Plant	33009	LC/MS Pos	100001550	1211	158.118	1195-94-4	441447	390180	C08283	HMDB33433	2264688	1656412	1715277	1835817	1607220	1552014	2277318	985341	1106489	878243	1710668	2748851	2359726	1852706	2365304	2403212	2522125	2225472	2032404	2263205	1513063	1669607	1719886	1459019	1682280	2352693	1107782	1293062
2950	hydroquinone sulfate	Xenobiotics	Drug	35322	LC/MS Neg	100001604	1395	188.986	123-31-9	161220	141624	C00530	HMDB02434	1020839	414338	1065524	502276	706516	1240238	647130	631736	579374	115620	457000	880473	545544	1141003	439373	146327	355038	478845	290129	490649	392233	269517	591366	630768	829035	825324	1168650	326395
1160	hydroxybutyrylcarnitine*	Lipid	Fatty Acid Metabolism(Acyl Carnitine)	43264	LC/MS Pos	100003926	1477	248.149		53481617			HMDB13127	10700963	14337492	12459234	8895069	19545718	11199238	11487342	14422883	14507660	5058592	15923598	12836740	9750930	9622147	16452676	10725363	10475082	8930352	13289082	8430866	16166162	6988526	11334683	19089284	9276070	9258597	12964281	8657172
1729	hyocholate	Lipid	Secondary Bile Acid Metabolism	34093	LC/MS Neg	100001279	5046	407.28	547-75-1	92805	21403098	C17649	HMDB00760	681613	314330	64366	965796	131046	92659	489319	32699	464748	118137	601326	136402	174507	77199	384716	15723	67996	190255	268425		292549	630662	47753	82072	219784	229340	106755	1962593
1732	hyodeoxycholate	Lipid	Secondary Bile Acid Metabolism	27531	LC/MS Neg	100000777	5097	391.285	83-49-8	5283820	4446908	C15517	HMDB00733	10116808	6891073	5478820	23052288	3099613	3839805	9011541	5792346	7510773	6153096	14567054	4697088	7428089	6271374	20826670	891462	3960649	8373296	11306624	1369302	20198534	8300764	4557978	4216954	6561256	9049504	4787592	54146152
295	hypotaurine	Amino Acid	Methionine, Cysteine, SAM and Taurine Metabolism	590	LC/MS Pos	358	690	110.027	300-84-5	107812	96959	C00519	HMDB00965	7870940	11665925	11059402	8501347	10730746	8308437	12436052	12866669	6222445	7815914	7027375	5430756	13407516	11161249	9542224	12691462	7017944	7359264	9280933	5816305	730063	10567552	6955114	8020399	12711043	2362351	7163280	11782586
2173	hypoxanthine	Nucleotide	Purine Metabolism, (Hypo)Xanthine/Inosine containing	3127	LC/MS Neg	171	1291.2	135.031	68-94-0	790	768	C00262	HMDB00157	656062400	725358016	653702912	721152768	614478592	497626336	737313088	743022208	659524608	226751808	589979072	671049472	693536000	671937984	757338688	703311872	442414720	632230208	651343360	488502336	364229952	682711744	705014144	669121088	667989056	494289312	607695424	707863872
61	imidazole lactate	Amino Acid	Histidine Metabolism	15716	LC/MS Pos	100000263	782.7	157.061	14403-45-3	440129	389128	C05568	HMDB02320	160161	74828	278910	172466	77417	284919			96516			162300				132088	170327	218679	56759	192131	127359		152718	194847	171316		238498	133316
60	imidazole propionate	Amino Acid	Histidine Metabolism	40730	LC/MS Pos	100003434	1020	141.066	1074-59-5	70630	63798		HMDB02271	11306569	3662302	5937725	6922127	4550229	2829894	11128966	3131790	7086763	750497	6848453	3823392	3105827	4388244	10343409	2211277	2022973	5026998	4253859	1598905	7708941	16364502	1054934	3567756	11828093	12428247	3611573	6943209
217	indole-3-carboxylic acid	Amino Acid	Tryptophan Metabolism	38116	LC/MS Neg	100002185	1708.8	160.04	771-50-6	69867		C19837	HMDB03320	429523	237587	440721	765272	340281	552914	338652	290126	536080	517473	543035	389347	198232	410467	318905	207360	228683	222472	314161	196361	205675	197430	193908	478444	288505	626801	494889	233073
182	indoleacetate	Amino Acid	Tryptophan Metabolism	27513	LC/MS Pos	100001034	3766.3	176.071	6505-45-9	802	780	C00954	HMDB00197	4007705	3509168	4039222	4335747	3188177	2415307	4523848	4201118	2695377	2848090	1448939	3884260	4575120	4347447	2083548	1667055	2467070	5212646	3273694	937528	1827491	2683982	2259632	2287395	3144726	3102187	3384321	5282675
210	indoleacetylglutamine	Amino Acid	Tryptophan Metabolism	42087	LC/MS Neg	100001731	2535	302.115		25200879			HMDB13240	34337			16378		18210			54830		42659			35621	14188							13111		155118	29082	83921	34060
2698	indoleacrylate	Xenobiotics	Food Component/Plant	22114	LC/MS Neg	100000800	2511	186.056	1204-06-4	15030923	4524636		HMDB00734	263652	296399	220359	202396	287629	253906	225765	255199	159931	265530	184334	216939	402957	316125	218811	312561	220782	371395	324180	221891	521845	292199	320875	487594	228544	165163	289134	269426
181	indolelactate	Amino Acid	Tryptophan Metabolism	18349	LC/MS Neg	100000463	2286	204.067	832-97-3	92904	83867	C02043	HMDB00671	1317701	974143	424507	685219	768092	1155704	688456	639461	1217894		413814	1130795	532343	1579271	667193	662668	291538	508087	334596	56832	234146	1578562	364378	484837	565600	3276209	2226392	795589
184	indolepropionate	Amino Acid	Tryptophan Metabolism	32405	LC/MS Pos	100001083	4147.9	190.086	830-96-6	3744	3613		HMDB02302	3983251	4174284	2899822	3494709	3578670	3079862	3716849	3108636	2251776	2472367	2502076	3018060	6388430	3638370	3583460	5233450	3986628	4839819	3391353	4342208	5530385	3394284	2735925	3696862	3582953	2197405	2977049	4164321
2172	inosine	Nucleotide	Purine Metabolism, (Hypo)Xanthine/Inosine containing	1123	LC/MS Neg	361	1602.1	267.073	58-63-9	6021	21241953	C00294	HMDB00195	228591824	351310048	277522592	225874288	221831808	183439712	337353856	268109984	279047936	47004340	336915072	227233056	446606592	267863680	336047008	300761248	207573200	291015872	208679040	219909392	224373760	280789536	254640128	205413312	323320576	142477376	154474544	240384288
1324	inositol 1-phosphate (I1P)	Lipid	Inositol Metabolism	43849	LC/MS Polar	370	4785	259.022	573-35-3;106032-59-1	440194	17215924	C04006	HMDB00213	5256993	7353359	4319699	4667161	4863816	7744867	6328200	6330128	4970383	13068514	7691549	3608917	9188668	6147264	5853075	4504357	5523621	7871454	5779513	6907030	9408423	3695359	3714071	7152488	7167083	5792579	5133541	7723587
750	Isobar: fructose 1,6-diphosphate, glucose 1,6-diphosphate, myo-inositol 1,4 or 1,3-diphosphate	Carbohydrate	Glycolysis, Gluconeogenesis, and Pyruvate Metabolism	46896	LC/MS Neg	100002180	551	338.989						7640177	27951486	1886008	1935443	1726756	15823198	40458048	2001789	8694587	5282137	8987491	981140	11763515	2579221	13959352	4433481	3796561	430390	1963209	10469094	9669482	1723728	2677840	11558618	8679085	11515728	12333168	8285189
263	isobutyrylcarnitine	Amino Acid	Leucine, Isoleucine and Valine Metabolism	33441	LC/MS Pos	100001055	1955.1	232.154	25518-49-4	168379			HMDB00736	34061220	46862416	53035512	73806760	72491664	36784460	88570480	89244504	41040472	19045426	32421214	49253328	76036144	74874088	58605380	51699800	32482732	36711996	67922512	33195978	25850686	29277840	50054776	48451880	55495912	18300492	44331016	79835728
264	isobutyrylglycine	Amino Acid	Leucine, Isoleucine and Valine Metabolism	35437	LC/MS Pos	100001590	2009	146.081	15926-18-8	10855600	9030891		HMDB00730	1607787	825448	1472524	1749195	1322351	1048631	1624698	1344322	1142524	769149	1681764	3006437	1920186	2340089	1375437	1818940	1244238	1766563	1372590	1878329	626181	1619984	1282838	1338130	1754608	1281993	2198742	1388799
247	isoleucine	Amino Acid	Leucine, Isoleucine and Valine Metabolism	1125	LC/MS Pos	376	1599	132.102	73-32-5	6306	769	C00407	HMDB00172	5003325440	5551962112	6805537792	6194036736	5698541056	5493806592	5704198144	5879342080	6778206720	7254370304	4876427776	6753288192	5742470144	5599429120	6461828096	5752829440	5448419328	4473268224	6483491328	4808613888	4027395840	5550803968	6111731712	5570963456	5792753664	3985901312	5894294528	5700807168
509	isoleucylalanine	Peptide	Dipeptide	40046	LC/MS Pos	100003163	1698	203.139	24787-73-3	5246009;5246010	4414311			2652225	4552285	2783612	1257639	2223820	3527678	1362496	2269001	3868435	3461609	1003516	810844	2904731	1889153	3767356	2552165	2313116	500348	2912983	1463574	2000149	1050223	1357371	1408508	2851673	1110482	2544015	2512746
512	isoleucylaspartate	Peptide	Dipeptide	42982	LC/MS Pos	100003166	1550	247.129	510-791-9560		14327506			2228426	4228010	4351040	2467895	2275782	3781430	1992213	2765235	3270676	3674323	1855029	1865728	4002780	2994568	4107501	3823095	2475079	1112222	3176821	1801301	1555644	1546721	1495892	1709725	3490848	1329770	2504038	3432081
513	isoleucylglutamate	Peptide	Dipeptide	40057	LC/MS Pos	100003168	1666	261.144	42516-53-0		16568323			639109	849392	555983	517414	555336	685366	387668	829497	590863	643099	464845	312073	571469	602553	1047636	712446	391509	244607	572003	456354	871411	247691	279922	508036	1087895	653862	900345	570935
514	isoleucylglutamine	Peptide	Dipeptide	40019	LC/MS Pos	100003167	1542	260.16		7020102	16044755			1484564	2562345	1425345	556037	1081976	1657743	822833	1191184	1566233	1890568	536252	581410	1903871	1341653	2163965	878328	1284286	270600	1242013	673453	1482243	933436	815213	952594	1409867	836561	1577201	1214191
515	isoleucylglycine	Peptide	Dipeptide	40008	LC/MS Pos	100003169	1740	189.123	868-28-0	342532	303621			12310011	22272624	16159600	7813297	13911206	19660264	7391443	11669989	17249892	37572316	8660425	6635259	15230254	10647895	20241792	13194724	12650896	5341321	17783602	9627026	11636635	6871050	7126541	8531967	14390898	7276290	14374048	14382177
518	isoleucylisoleucine	Peptide	Dipeptide	36761	LC/MS Pos	100001707	2662	245.186	42537-99-5	7010568				674333	1221817	1046763	230280	544329	1018579	555708	613880	861860	1001561	264865	477157	952000	598865	1100118	470233	676368	126877	668718	192105	672880	531402	457729	532893	584087	448037	656489	568253
519	isoleucylleucine	Peptide	Dipeptide	36760	LC/MS Pos	100001708	2841	245.186	26462-22-6	11644431	9819170			1536365	2916300	2238325	580773	1266341	1147382	896617	973452	2215109	2286102	702897	890292	1433742	1067911	2792327	898299	1138098	454680	1154207	534549	1377808	1017337	942703	970602	1063489	554174	1524297	1149605
523	isoleucylserine	Peptide	Dipeptide	40012	LC/MS Pos	100003174	1487	219.134	6403-14-1	7021816	15948496			2551405	4355174	2829233	928765	2168326	3240116	1564778	2262939	3155469	3266622	1415913	1116616	2945719	2121342	4081291	2016845	2564215	716387	2487881	1491960	2652428	1219298	1258935	1679509	2317145	1433075	2706874	2676282
524	isoleucylthreonine	Peptide	Dipeptide	42968	LC/MS Pos	100003175	1565	233.15		16122515	16568328			2354379	3374729	2959125	1297379	1779578	2895538	1420051	2150861	2683722	3057981	1390107	1179034	2891196	2062907	3134736	2009583	2093857	810926	2334935	1165270	1921994	1411372	1423278	1675428	2112230	1186235	2288383	2305432
526	isoleucyltyrosine	Peptide	Dipeptide	40073	LC/MS Pos	100003177	2320	295.165	38579-21-4	342468	303558			303471	460222	359816	71756	262059	233022	175682	216442	345917	416981	63303	225158	345516	316567	483731	264376	234209	62941	239637	121192	353597	253604	133489	153832	286985	138222	355327	257771
527	isoleucylvaline	Peptide	Dipeptide	40049	LC/MS Pos	100003178	2236	231.17	41017-96-3	5246011;435949	385545			1865551	3729207	3815184	736177	1926771	3046059	1466314	1979534	2609222	3099690	858234	1466194	2971677	2253039	3676569	1649544	2303541	686282	2006653	838409	2225444	1485569	1407887	1752592	2293250	1426357	2058802	1988893
226	isovalerylcarnitine	Amino Acid	Leucine, Isoleucine and Valine Metabolism	34407	LC/MS Pos	100001393	2504.9	246.17	31023-24-2	6426851	4932271		HMDB00688	10606269	12311358	13686214	19406938	21294366	10234020	25243910	20315590	8711615	8787234	9318884	17605716	16970822	20229056	12389845	17375720	8463259	13277153	16214051	10967676	7643127	9652261	12880176	14052589	11133608	9607658	13677056	16287649
225	isovalerylglycine	Amino Acid	Leucine, Isoleucine and Valine Metabolism	35107	LC/MS Neg	100001452	1950	158.082	16284-60-9	546304	475516		HMDB00678	9836363	5143683	6713917	6766338	8704745	7824532	6031071	7657971	5446981	3962236	6636690	10331738	6710286	7304295	6869216	7075151	3570232	6661497	5080008	5947085	1554266	7553684	5841056	4631783	7713997	6918694	11126647	9874770
188	kynurenate	Amino Acid	Tryptophan Metabolism	1417	LC/MS Neg	98	2224	188.035	492-27-3	3845	3712	C01717	HMDB00715	5454026	4829229	6003531	5757433	4248699	4642166	4124570	3280569	6796383	3583986	5526463	10429252	4994344	6654167	5035634	4482635	2902297	3159549	1526773	1771647	3924169	5636471	3585174	10565365	7817219	14888025	6031300	4023204
187	kynurenine	Amino Acid	Tryptophan Metabolism	15140	LC/MS Pos	100000265	1902.1	209.092	2922-83-0	161166	141580	C00328	HMDB00684	2753945	3142582	6392905	2833767	3524329	3015816	4061870	4427726	3694562	9029481	2239318	3048153	3045108	2277239	3263481	2462399	6035257	2086180	3068446	2869526	15823526	2762281	2269730	2904789	2938532	4823264	3410029	3476262
760	lactate	Carbohydrate	Glycolysis, Gluconeogenesis, and Pyruvate Metabolism	527	GC/MS	482	1102.8	116.9	79-33-4	612	592	C00186	HMDB00190	90686344	111168048	71522000	79656144	101459496	100654520	77871264	78492736	91016176	152984352	70802816	80801120	92219568	57941004	109363888	83779168	112046728	80445008	84113464	101935432	111160824	76595552	83444888	71627824	103373040	70992136	101855152	101706184
813	lactose	Carbohydrate	Disaccharides and Oligosaccharides	567	GC/MS	393	2134	204	5965-66-2	84571	5904	C00243	HMDB00186			971727	668080	396655	11041569	2458511	366596	7385854	665573		8964465	1011304	218001	3829704	509160	714356	1036742		2218177	872048	1494210	8988341	5749541	161628	450496	233096	2264143
1168	laurylcarnitine	Lipid	Fatty Acid Metabolism(Acyl Carnitine)	34534	LC/MS Pos	100001392	5070	344.28	25518-54-1	10427569	8602997		HMDB02250	211908					138385	341305	41868	55276	95984	327540	185052			206287	559193	274310	198688	21397	156119			123566	257646		236949	191213
218	leucine	Amino Acid	Leucine, Isoleucine and Valine Metabolism	60	LC/MS Pos	397	1680.2	132.102	61-90-5	6106	5880	C00123	HMDB00687	9252331520	10271741952	12875555840	10726098944	10826652672	10176413696	10558455808	10403878912	12946445312	13340199936	8454727680	12290054144	11088397312	10641423360	11893278720	10676135936	9981272064	8023802880	11577307136	8012794880	7203305472	10242095104	11764278272	10378565632	10690445312	7727925760	10710847488	10577312768
528	leucylalanine	Peptide	Dipeptide	40010	LC/MS Pos	100003179	1770	203.139	7298-84-2	259321	227625			1862226	2929920	2612653	779690	1760742	2035343	1461461	1296169	2260369	2780980	845185	1131732	2056678	1897994	2474150	1285421	1232708	591738	1511903	909432	1613555	1530165	1456548	1698923	1720082	1136697	2030087	1548427
532	leucylglutamate	Peptide	Dipeptide	40021	LC/MS Pos	100003184	1773	261.144		5259589;5259590	4424891			1971003	3066252	2930911	1338570	1994872	1772582	2174108	1868136	2977915	2739664	1186354	2152024	2449749	1789120	3042499	1601284	1749216	622975	1994926	1076100	1554834	2086693	1751282	1784856	1808663	1118145	2077077	1828206
695	leucylglutamine*	Peptide	Dipeptide	48189	LC/MS Pos	100003183	1578	260.161		4305457	3511125			926542	2217904	1794130	482388	1039545	1111180	808094	803037	1394682	1593183	380479	721882	1489937	880246	1553027	681796	786893	286884	725813	337718	966868	728696	734410	866802	1045856	530609	944084	808804
533	leucylglycine	Peptide	Dipeptide	40045	LC/MS Pos	100003185	1805	189.123	686-50-0	79070	71402			4198498	6045399	5398774	1927191	3758333	4619700	3587767	3490403	5149685	5896202	2100517	3525886	4563842	3708767	5853860	3036553	3888085	1278357	3703677	2566575	3409536	3178862	3105388	3133157	4010543	2388318	4389586	4092361
535	leucylisoleucine	Peptide	Dipeptide	36757	LC/MS Pos	100001709	2794	245.186	36077-41-5	7010534				469861	673851	853925	193931	497355	429748	427936	497161	895832	790532	180274	674127	335468	479057	754267	282704	497258	68356	620711	129657	450548	581366	557567	441699	522300	95776	633068	521662
536	leucylleucine	Peptide	Dipeptide	36756	LC/MS Pos	100001710	2850	245.186	3303-31-9	76807	69263	C11332	HMDB28933	1165727	1990196	1878498	574181	1129564	888615	1208310	990546	1694287	2073168	575834	1372250	1295062	1158208	1765774	731594	940965	496428	1022864	521546	1021017	1235337	1231817	1156768	1137482	563508	1332653	1145401
540	leucylserine	Peptide	Dipeptide	40048	LC/MS Pos	100003190	1530	219.134	6209-12-07	3621685	2856650			1213136	2330855	1553375	376679	1130141	933093	904331	1126301	1752801	1851738	411970	759139	1238933	1090718	1748273	485828	714569	201839	687603	528675	1043468	728919	709868	872855	909797	538859	1237151	1339709
995	linoleate (18:2n6)	Lipid	Polyunsaturated Fatty Acid (n3 and n6)	1105	LC/MS Neg	180	5535	279.233	60-33-3	5280450	4444105	C01595	HMDB00673	2235927296	4449616896	7991278080	2512932608	5540779520	7774681600	2674783488	6868518912	2744823296	4832944128	2374929152	3489799424	7194000384	5569248256	2476357632	3404690432	2732352512	7835175424	6734152704	1946492672	8420610048	4324943360	3710388736	5036744192	5624937984	3596474368	3559515136	5021713920
997	linolenate [alpha or gamma; (18:3n3 or 6)]	Lipid	Polyunsaturated Fatty Acid (n3 and n6)	34035	LC/MS Neg	100001337	5450	277.217		5280934	4444437	C06427		138270304	340029440	644067392	141543952	427807008	547819072	176799744	553411904	191626192	327366432	152056576	224799248	548376512	417878368	158588352	178489776	137186208	482362112	581092928	107579264	556880640	265160496	194958576	295467232	418934560	216365008	234853792	349280736
1173	linoleoylcarnitine*	Lipid	Fatty Acid Metabolism(Acyl Carnitine)	46223	LC/MS Pos	100003151	5190	424.342	36816-10-1	6450015	4952667		HMDB06469	1546945	529261	64488	896579	549818	558024	1415294	905285	745775	755119	2414508	1767961	560111	378307	1250705	2512994	1438043	1609179	393745	1317264	416226	900932	793084	1866177	350139	1035076	1058729	357447
69	lysine	Amino Acid	Lysine Metabolism	1301	LC/MS Pos	407	613.8	147.113	56-87-1	5962	5747	C00047	HMDB00182	1012164352	1204106624	1709199744	1399729408	1281582720	1285976192	1239456896	1290369536	1519214080	1638976640	924815744	1610504960	1330691584	1233801216	1372997376	1278231936	1189593344	881062272	1490161408	952499648	793146368	1213254400	1364301184	1312892544	1346695168	928692288	1200705152	1214311424
551	lysylisoleucine	Peptide	Dipeptide	40056	LC/MS Pos	100003195	1484	260.197	20556-13-2		16568341			324975	584348	796209	579729	660130	706412	370044	401072	552708	491869	348316	724153	794828	613807	537666	645692	563932	358150	696651	477695	359016	609063	344485	440467	652342	202978	747182	575156
552	lysylleucine	Peptide	Dipeptide	40020	LC/MS Pos	100003196	1561	260.197	7369-79-1	4682588	3870665			4107442	4212298	4387059	4302518	3837540	4750693	3265123	3789609	5619098	4810762	3758919	4016146	4100581	3897114	5453602	4367095	4096202	2636021	4357779	4084962	2920689	3440568	3773804	3862268	4172070	2834822	4996326	4346822
931	malate	Energy	TCA Cycle	1303	LC/MS Polar	409	3343.1	133.014	6915-15-7	525	510	C00149	HMDB00156	6149036032	6259289088	5572594688	5781152768	6779858944	7092103680	5559609856	6003837952	6473637888	5903058432	6191062016	6309696512	6076955136	6061113344	6422666240	5794783232	5626105344	5118729728	5807671296	5901414400	6865544704	6032475648	5965991936	6726813696	5825157632	6904309248	6652721152	5698161664
855	mannitol	Carbohydrate	Fructose, Mannose and Galactose Metabolism	15335	GC/MS	100000277	1839	319.1	69-65-8	6251	6015	C00392	HMDB00765	53756	29836	38691	32254	52381	79959	34417	46110	11525	25789	21468	61602	33337	26904	40739	41902	59705	44052	30026	50113	42551	92895	31643	54082	55466	45146	38269	66815
851	mannose	Carbohydrate	Fructose, Mannose and Galactose Metabolism	584	GC/MS	803	1753.5	204	3458-28-4	18950	141983	C00159	HMDB00169	3180990	2993101	3196192	3459698	2927949	2323285	2943319	2869860	4218905	1268428	2999092	3319973	2874719	2356140	4421738	2939937	2365545	2320302	2566603	2125139	2131072	2810025	3533182	3217461	3307601	3078015	3262147	2951925
852	mannose-6-phosphate	Carbohydrate	Fructose, Mannose and Galactose Metabolism	1469	LC/MS Polar	294	4510	259.022	70442-25-0;104872-94-8	439198	19969422	C00275	HMDB01078	505526	230910	440731	467904	338201	227524	190595	485167	327572	456119	381697	698141	770439	444419	316591	673894	505686	385908	437043	1099476	383745	424021	385013	261425	433101	478143	352168	617999
960	margarate (17:0)	Lipid	Long Chain Fatty Acid	1121	LC/MS Neg	891	5731	269.249	506-12-7	10465	10033		HMDB02259	235644720	251593328	368322912	189854688	323843168	371300032	260055744	339012640	259507824	395256224	208111648	264934240	295864800	285439104	235196832	200790112	232298480	315469504	426489024	213018064	350805792	280808960	274819232	256582816	289523168	208154112	266909856	262343216
1006	mead acid (20:3n9)	Lipid	Polyunsaturated Fatty Acid (n3 and n6)	35174	LC/MS Neg	100001472	5650	305.249	20590-32-3	5312531	4471956		HMDB10378	45288584	41745052	66125304	32848154	60738600	72155248	72831328		65344736		74285168	55419132	40228452	56850580	54665972		48034576		78760048	35003556	45620036			60273200	43833400	61247768	54914556	61355904
269	methionine	Amino Acid	Methionine, Cysteine, SAM and Taurine Metabolism	1302	LC/MS Pos	415	1250	150.058	63-68-3	6137	5907	C00073	HMDB00696	2486691840	2765658112	3467452416	3097856512	2984800000	2760597760	3042984448	2792514560	3302116096	3132452352	2196121600	3321619200	3016076800	2863044608	3159407104	2838748160	2582602752	2176795392	3149047040	2259951104	1910331136	2772543488	3006351360	2685996032	2844131584	1938574592	2814451968	2925904384
274	methionine sulfoxide	Amino Acid	Methionine, Cysteine, SAM and Taurine Metabolism	18374	LC/MS Pos	100000039	741.1	166.053	3226-65-1	158980	139840	C02989	HMDB02005	34954220	25027054	28275400	28715932	31727570	28182258	26894668	27648588	44889328	24769930	27369908	32206468	22276704	21058352	40665140	29034964	40927228	19822048	29435246	41181304	28995378	21560162	27396938	19967578	27518046	20303228	38167260	24009816
573	methionylphenylalanine	Peptide	Dipeptide	41441	LC/MS Pos	100003661	3076	297.127	14492-14-9	100048	90404				115559	187398		118318	74438	43038		123923	115835		152912	123981	116874	138940	55351	77043	24893			185372	143569	115559	107030	123552	47568	146899	87811
579	methionylvaline	Peptide	Dipeptide	40677	LC/MS Pos	100003667	2146	249.127	14486-13-6	7010520	10439221			64041	173462	170286	19728	79898		112790	77107	202834	74684	34774	136716	72436	50696	145631	28709	40358		73162		84417	87660	119053	75308	34316	15839	107996	74684
2800	methyl glucopyranoside (alpha + beta)	Xenobiotics	Food Component/Plant	46144	LC/MS Neg	100005864	1070	193.072						676197	1441712	485510	501816	786743	177145	801586	410269	1012026	1173273	234354	167881	646506	255228	138522	227640	192632	185952	249028	105898	270606	271218	173938	20574	212315	168528	143884	287208
1148	methylmalonate (MMA)	Lipid	Fatty Acid Metabolism (also BCAA Metabolism)	1496	LC/MS Polar	418	3078.4	117.019	516-05-2	487	473	C02170	HMDB00202	41814724	64340348	40761564	47255052	45780844	58216560	39874696	41558092	42833608	53761876	48393112	41567884	68428224	40937620	44756808	42384836	54071372	34137368	46968944	60985732	56579944	39513964	35725460	36090808	60076952	29836244	42316424	53359752
2305	methylphosphate	Nucleotide	Purine and Pyrimidine Metabolism	37070	LC/MS Neg	100001805	605	110.985	7023-27-0	13130	12578			3237616	3940973	4949843	5289098	4297987	3036661	3752558	4441700	3105929	1555979	3777483	5142112	4145048	4947333	3872482	6128711	4023213	3560835	4518951	3548681	2600084	4480990	4772921	2543573	4056023	2717080	3000285	3484251
239	methylsuccinate	Amino Acid	Leucine, Isoleucine and Valine Metabolism	15745	LC/MS Polar	2051	2800	131.035	498-21-5	10349	9922		HMDB01844	45641972	24061156	35285616	48041176	27858636	40298656	68925568	42979860	28021848	24862192	24966796	54788592	26038730	33965836	33465262	31249566	40237124	32011060	36242696	20432734	27777462	33715548	33352486	42027520	40480084	30894450	40927384	46649872
1316	myo-inositol	Lipid	Inositol Metabolism	19934	GC/MS	363	1924.9	217	87-89-8	892	10239179	C00137	HMDB00211	84854128	79731048	58977936	66620176	61532364	73142528	85344760	61598192	58966096	49813996	51470096	62254504	63512448	48971352	88150552	68350192	61565276	67579560	45446188	75480448	54882764	67129736	63123164	58374320	59072316	66655116	63851428	57309756
954	myristate (14:0)	Lipid	Long Chain Fatty Acid	1365	LC/MS Neg	519	5440	227.202	544-63-8	11005	10539	C06424	HMDB00806	409751104	936400768	1653281024	396912768	1388257152	1513983872	669003968	1651148416	573266624	912910208	366950016	699140736	1824928384	1549277696	441227616	566514304	519808288	1292228096	1560749696	346093984	2064659712	803225984	795303552	811148416	1099953920	657038784	620963328	932572480
955	myristoleate (14:1n5)	Lipid	Long Chain Fatty Acid	32418	LC/MS Neg	100001198	5346.9	225.186	544-64-9	5281119	4444564	C08322	HMDB02000	28406394	89424064	119669200	31512590	149613312	135169120	47556400	166141792	51254936	67954376	32146720	52054372	163712128	193152672	33213932	43614192	31486280	150226224	122890528	21853068	130869072	61073516	54305212	75540960	76838584	51780136	60367792	143141568
1179	myristoleoylcarnitine*	Lipid	Carnitine Metabolism	48182	LC/MS Pos	100006051	5120	370.295	889848-55-9					324423	75165		108297	58196	89748	376804	77745	55423		603628	228039	178629		176147	708796	276579	190873		176743	90653		30687	228255		162718	198060	149289
1169	myristoylcarnitine	Lipid	Fatty Acid Metabolism(Acyl Carnitine)	33952	LC/MS Pos	100001270	5142.1	372.311	18822-89-4	53477791	4932274		HMDB05066	2600457	981687	279972	1814193	1185587	919495	2410343	1096417	1286401	813421	3743522	1842932	880929	793309	2230071	3096652	1919754	1618281	742576	1852107	714464	1381258	1476115	2200543	427667	1391472	1622683	689071
2724	N-(2-furoyl)glycine	Xenobiotics	Food Component/Plant	31536	LC/MS Neg	100001086	1525.8	168.03	5657-19-2;5657-19-2	21863	20549		HMDB00439	823554	476363	927449	571813	834020	902092	692889	519019	932303	163118	649022	940366	690140	979846	603294	441750	727418	544557	619184	409182	171485	924230	470490	776382	833150	1511253	1527613	622039
55	N-acetyl-1-methylhistidine*	Amino Acid	Histidine Metabolism	43255	LC/MS Pos	100004299	987	212.103						13031597	5386195	30480048	35967168	8948449	39118796	14078789	14621044	14419889	11815955	44043220	37604224	12027750	14862405	37880320	22722736	26926830	14891750	21508376	23654254	6544901	28623912	23104130	28637258	19868068	22823048	29061370	59004512
54	N-acetyl-3-methylhistidine*	Amino Acid	Histidine Metabolism	43256	LC/MS Neg	100002204	1360	210.088	37841-04-6	193270	19993498			5898025	2952929	8850461	14043837	3777407	12908408	5029551	4357779	5953446	1976897	9270669	4830710	3628481	4611342	8150178	6330679	6199235	4009385	6445024	5759827	6784190	10661414	7800731	10593049	7716148	12582361	7696664	14562058
40	N-acetyl-aspartyl-glutamate (NAAG)	Amino Acid	Glutamate Metabolism	35665	LC/MS Neg	100001612	575.3	303.083	3106-85-2	5255	5065	C12270	HMDB01067	76610	86431	101417	111729	202797	203440	89200	187851	126490	112285	87988	188798	182911	162447	173266	127116	109216	65238	332139	142308	317069	80570	172641	183050	174902	189354	206417	128924
25	N-acetylalanine	Amino Acid	Alanine and Aspartate Metabolism	1585	LC/MS Neg	1110	861.2	130.051	97-69-8	88064	79449	C02847	HMDB00766	27508986	27986354	20521302	21054568	24714726	28078546	28018886	24486598	30574820	27724964	21295582	23190644	17032140	20474882	34531200	29125114	30294182	18959594	24840170	29212762	29043056	22202856	26338818	23499864	17934438	20985962	26335736	24261726
315	N-acetylarginine	Amino Acid	Urea cycle; Arginine and Proline Metabolism	33953	LC/MS Pos	100001266	1116	217.13	155-84-0	67427	60752	C02562	HMDB04620	27744090	29395152	25867030	29998600	27616384	35006544	28446414	26327224	29070666	14663303	32425594	16067094	37814616	31487538	32785972	25595548	10328650	24653484	18457116	11088497	17361208	28837032	14243644	24863874	25275092	30881722	21637128	35856340
31	N-acetylaspartate (NAA)	Amino Acid	Alanine and Aspartate Metabolism	22185	LC/MS Polar	100000787	3143	174.041	997-55-7;997-55-7	65065	58576	C01042	HMDB00812	51393812	47160972	25979346	46733484	23264256	34391364	53160316	23901338	32979692	17511342	52415308	49868204	36948608	35614792	46113068	30273588	22501772	31770724	22139590	29842944	32488096	52934432	34131456	48413252	28099842	32545530	31057332	57408504
386	N-acetylcarnosine	Peptide	Dipeptide Derivative	43488	LC/MS Pos	100004046	1166	269.124	56353-15-2	9903482	8079136		HMDB12881	819163	471211	1190970	506982	764806	1139242	405604	860639	776493	823421	1385617	910228	528019	1143631	540298	1033706	365905	919106	478483	576173	317519	1119956	297163	1225319	1356163	1215874	1377248	1125361
896	N-acetylglucosamine 6-phosphate	Carbohydrate	Aminosugar Metabolism	15107	LC/MS Polar	1213	4114	300.049	102029-88-9	439219	8216065	C00357	HMDB02817	4065432	6108966	1199146	1650301	1725600	3652899	2987682	2011443	3082088	1049991	3520704	1056545	3052586	1673204	4180979	2213057	1947315	1822151	1344962	3087697	6330170	1473854	1520810	2287274	2772255	2911187	2335332	2641471
39	N-acetylglutamine	Amino Acid	Glutamate Metabolism	33943	LC/MS Pos	100001253	1193	189.087	2490-97-3	182230	158492	C02716	HMDB06029	3084998	2452092	2574383	1506453	3048475	8918910	1823830	2099244	2673266	1816394	5179137	2654759	1047725	1659347	2729121	2568149	1834341	1942330	1019273	2749873	8726092	2285272	2145958	9815143	1217087	7614440	1770745	1780104
51	N-acetylhistidine	Amino Acid	Histidine Metabolism	33946	LC/MS Pos	100001293	848	198.087	39145-52-3	75619	68142	C02997	HMDB32055	2249731	1928778	2661099	2524169	2654215	2804405	1605059	1783316	2886818	3464346	2733075	2867186	1053557	1837234	2379004	1731185	2487497	1183386	1973227	1419805	4372611	1700472	1932878	3797485	2310954	2566970	2333679	2511913
249	N-acetylisoleucine	Amino Acid	Leucine, Isoleucine and Valine Metabolism	33967	LC/MS Pos	100001276	3345.5	174.112	3077-46-1	2802421	2081100			792652	1004644	715957	423015	998118	851262	998080	680357	1072620	2763336	1126362	861403	672334	501482	1214747	662217	1124412	635308	1011153	694234	1483161	819133	843698	1632254	713283	870158	688779	535069
219	N-acetylleucine	Amino Acid	Leucine, Isoleucine and Valine Metabolism	1587	LC/MS Pos	1082	3453.4	174.112	1188-21-2	70912	64075	C02710	HMDB11756	1838731	1590199	1902406	1948008	1430706	1231070	2085924	1530774	2128379	2618344	1699329	2913545	2259184	1876364	2641527	1710533	1810878	1217535	1863390	1668836	1572866	1467234	1804961	1707404	1922367	956060	1519401	1838674
270	N-acetylmethionine	Amino Acid	Methionine, Cysteine, SAM and Taurine Metabolism	1589	LC/MS Neg	1083	1787	190.054	65-82-7	448580	395338	C02712	HMDB11745	13553841	12362752	12738519	10451378	13235849	17985452	13887238	13988867	14308457	14269120	9744181	17173030	12450654	11445728	13789796	14754915	11526993	8491456	12484586	11107241	10404815	11705883	12612485	11675470	10277572	11864720	14773345	13305463
275	N-acetylmethionine sulfoxide	Amino Acid	Methionine, Cysteine, SAM and Taurine Metabolism	45428	LC/MS Pos	100005463	1400	208.064		193368	167798			88493	407648	395090	302835	568425	577048	295809	511735	194779	150722		445681	282305	192600	314613	334806	241144	377177	459479	309831	302064	466838	272163	481585	269894	499368	578844	316997
903	N-acetylneuraminate	Carbohydrate	Aminosugar Metabolism	32377	LC/MS Polar	1162	3072.6	308.099	131-48-6	439197	10292217	C00270	HMDB00230	32251684	12894471	11410046	14235024	11005782	40411592	11731044	7320163	25226198	20218556	18359422	25014620	10102029	22659560	23746412	7572187	26833718	7416466	8235052	9136678	12162537	14626300	26442324	69838992	10329479	49617508	54768708	9006401
94	N-acetylphenylalanine	Amino Acid	Phenylalanine and Tyrosine Metabolism	33950	LC/MS Neg	100001256	2597	206.082	2018-61-3	74839	67404	C03519	HMDB00512	1959773	2171300	2486730	1862194	2185999	1906111	1638738	2484485	2934794	4016244	1909046	4169937	2674484	2894991	2041239	2568486	2620385	1494753	2590383	3052197	1459265	1829170	2814379	2204317	2486816	1397376	2324247	1868240
346	N-acetylputrescine	Amino Acid	Polyamine Metabolism	37496	LC/MS Pos	192	840	131.118	18233-70-0	122356	109095	C02714	HMDB02064	517269	278898	663322	785725	452100	974550	217212	232734	635320	342793	393804	1075580	205984	590370	580481	258315	482109	240380	448043	393675	877853	287539	249681	1614421	683434	1053168	1113299	586584
10	N-acetylserine	Amino Acid	Glycine, Serine and Threonine Metabolism	37076	LC/MS Pos	100001851	1021	148.06	97-14-3	65249	58744		HMDB02931	8460549	9677719	16445041		11009812	18765976	11400074	4306264	15371672	10919807		8520687	8286429	8743644	9534113	10214993	11978213	16666936	11940037	7668290	11811334	10467102	27862268	26570096	7617880	9898763	11293539	7500958
297	N-acetyltaurine	Amino Acid	Methionine, Cysteine, SAM and Taurine Metabolism	48187	LC/MS Neg	100005466	800	166.018		159864	140553			8466423	4923537	5066774	5953601	4736613	4054623	8792630	6622584	6505928	5898733	6346473	5712195	4738347	5371481	7235660	7599747	8059966	4403947	4331043	6343932	6553629	5768149	4944719	3376929	7159505	5806638	6958660	5119701
15	N-acetylthreonine	Amino Acid	Glycine, Serine and Threonine Metabolism	33939	LC/MS Neg	100001274	821.6	160.062	17093-74-2	152204	3841173	C01118		24944100	25893328	31549350	27004280	28813192	26169044	24029822	27000956	29623092	18448170	15769678	28111596	19041570	20996106	29568226	24018120	21077032	17491764	28525102	20579336	16445085	18620918	21790450	22850374	22894304	11251057	21253902	22113236
178	N-acetyltryptophan	Amino Acid	Tryptophan Metabolism	33959	LC/MS Neg	100001254	2630	245.093	1218-34-4	700653	610602	C03137	HMDB13713	34240	58146	35317	71679	78374	82439	48211	94238	54568	207295	71058	92093	86677	84814	15762	46812	83172	36126	165036	43840		36987	88802	67181	82227	24113	73285	74972
107	N-acetyltyrosine	Amino Acid	Phenylalanine and Tyrosine Metabolism	32390	LC/MS Neg	100001104	1637.2	222.077	537-55-3	68310	61606		HMDB00866	282876	352472	416649	357592	438389	395143	307333	462437	492392	820641	273010	666983	478890	565456	307987	522118	454013	264111	588301	556997	238200	326828	452099	365161	424403	233808	357701	349748
260	N-acetylvaline	Amino Acid	Leucine, Isoleucine and Valine Metabolism	1591	LC/MS Neg	1084	1704	158.082	96-81-1	66789	60154		HMDB11757	2133336	2348912	1760128	1550528	2075394	2197017	1963350	1849368	2688367	3811162	1576509	1624699	1650175	1717148	2897055	2004379	2299797	1561884	2448929	1988261	2298450	1560600	1993012	1919737	1717362	1678568	2004079	1813820
318	N-delta-acetylornithine	Amino Acid	Urea cycle; Arginine and Proline Metabolism	43249	LC/MS Pos	100004523	887	175.108		9920500	8096135			46439624	55472612	58185228	28837534	49983008	58931808	31959946	18763994	55310240	25697204	40481864	39227932	41966808	50015356	55766096	30631550	56197532	36801384	76467056	42038144	52671088	48211312	75255680	31121422	48466988	33992700	53353616	26820364
271	N-formylmethionine	Amino Acid	Methionine, Cysteine, SAM and Taurine Metabolism	2829	LC/MS Neg	194	1543.8	176.039	4289-98-9	439750	388809	C03145	HMDB01015	1391922	1050214	1074509	1406097	1133225	1464546	1884531	1145668	1221863	966724	1549717	1345732	1282804	1045251	1377857	1524048	1210446	1860779	919013	1592744	725605	1752341	1620769	1196220	899435	1152264	1058350	1343745
2727	N-glycolylneuraminate	Xenobiotics	Food Component/Plant	37123	LC/MS Polar	100001491	3327.5	324.094	1113-83-3	123802	3794850	C03410	HMDB00833	4121234	3333492	2448415	2028267	2454502	3614291	2204452	2083699	3223613	2970856	2429818	2015141	2505961	2798618	3463966	2287249	3169691	2364026	1459289	2895350	2167745	2073894	2557420	5167868	2448562	6823490	4404401	1725794
322	N-methyl proline	Amino Acid	Urea cycle; Arginine and Proline Metabolism	37431	LC/MS Pos	100001956	831	130.086	475-11-6	557	541			1972316	1649045	2188238	1094838	1677664	675847	2075838	1275837	3646924		1617190	531890	2016429	1976070	2092137	724051	1892450	3062492	1707807	2859568	1530430	1966741	1640545	1297176	1091122	921459	1886874	1545824
334	N-methylhydantoin	Amino Acid	Creatine Metabolism	40006	LC/MS Neg	100002557	1425	113.036	616-04-6	69217	62430	C02565	HMDB03646	1671421	1036411	844483	572020	1337680	1012255	2921214	738658	645641	914997	1129878	1041241	1171121	1124652	754196	1230234	1262647	430103	1033220	1430250	964158	1391502	1049262	458675	1082834	875330	1427816	1989671
1312	N-oleoyltaurine	Lipid	Endocannabinoid	39732	LC/MS Neg	100003119	5610	388.253	52514-04-2	6437033	4941625			1605363	1257126	575664	1447830	1036868	1408383	2105776	2400086	1546272	4050800	1317772	2246449	1220137	2159272	912016	1340979	2274089	1509733	971120	1391194	821153	1819349	986973	1724228	1391192	1628906	1974734	2472412
1154	N-palmitoyl glycine	Lipid	Fatty Acid Metabolism(Acyl Glycine)	42092	LC/MS Neg	100003686	5580	312.254	2441-41-0	151008	133100			1927213	1855638	3571329	2249822	2570181	2557151	2146498	3187394	2435709	6320468	1649658	3932157	2478791	3412748	1950695	2215455	2377077	2700877	2823856	3328628	1436048	2641834	2647127	2539292	2743815	1520949	2477465	3132962
1522	N-palmitoyl-sphingosine*	Lipid	Sphingolipid Metabolism	48278	LC/MS Polar	1518	703	582.51	24696-26-2	5283564	4446677		HMDB04949	1095520	1530323	2574281	2211240	2186756	3105927	1133223	3175055	1374101	1296259	1404286	1277029	2499928	2235401	1062551	1807952	1492565	2845260	2593364	1247020	1878233	1754935	1531839	2580725	2433234	3335813	1519020	1110896
1314	N-palmitoyltaurine	Lipid	Endocannabinoid	39835	LC/MS Neg	100003239	5560	362.237	83982-06-3		14435932			1649985	1373235	1065816	1317862	1124146	1283145	4227934	3412518	1359482	7200277	1569858	2002003	1889007	2412694	1449016	2024291	2430323	1946702	1027960		561455	743167	1466972	2991259	1466972	1349481	2426728	3201036
1313	N-stearoyltaurine	Lipid	Endocannabinoid	39730	LC/MS Neg	100003240	5782	390.268	63155-80-6	168274	147194			2799544	2678989	1522362	1949422	2129484	1411714	2994263	2993153	2497448	3253923	2628311	2904703	2357537	2743672	2069176	2154949	2488956	2838182	1831200	2340679	1964588	3740254	2881652	2675038	2618851	2419063	3248830	3337496
2329	N1-Methyl-2-pyridone-5-carboxamide	Cofactors and Vitamins	Nicotinate and Nicotinamide Metabolism	40469	LC/MS Pos	100001468	1688	153.066	701-44-0	69698	62899	C05842	HMDB04193	456446			859595	2103503	3678745	396970	374666		4247058	3176726	1110221	334403	1230033		2192399	1127644	926134	1032175	2937788		3099814	3622902	6703236	1387576	736322	1790186	2464839
2200	N1-methyladenosine	Nucleotide	Purine Metabolism, Adenine containing	15650	LC/MS Pos	1242	1399	282.12	15763-06-1	27476	4573813	C02494	HMDB03331	2738494	2126306	3986444	2544724	3846164	7034031	2847543	3119331	4109107	8546412	3104630	5354900	2591779	4660566	3267735	2747835	3571470	2045479	2712568	3678492	2416790	3114568	5267561	7470105	4307687	4939247	6092022	3768044
2234	N1-methylguanosine	Nucleotide	Purine Metabolism, Guanine containing	31609	LC/MS Pos	100001122	1869	298.115	2140-65-0	96373	86996		HMDB01563	2422979	2337241	5422355	3092286	4165318	5380137	3408972	3167039	3688630	10715913	2455296	4140731	3824554	4235744	3800483	1977201	6740538	3201825	4558290	2908033	2016248	2901091	5214794	4756274	3073567	2180698	3473686	4338562
2237	N2,N2-dimethylguanine	Nucleotide	Purine Metabolism, Guanine containing	37081	LC/MS Pos	100001853	1773	180.088	1445-15-4	74047	66666			456281	213452	388068	402195	403209	297624	269726	363673	334896	160257	256273	701276	394268	473795	258164	332367	279799	424339	245714		293920	367980	171396	276407	529950	512202	332367	209760
2236	N2,N2-dimethylguanosine	Nucleotide	Purine Metabolism, Guanine containing	35137	LC/MS Pos	100001412	2168	312.13	2140-67-2	92919	83878		HMDB04824	1196223	993592	2013451	1245334	1853682	2318389	1660966	1515960	1496100	9940536	1099361	2223026	1467642	1838592	1236475	1136154	2096495	1360011	1634045	1687887	704710	1287729	2005929	2369252	1480676	1237888	1943220	2040880
319	N2,N5-diacetylornithine	Amino Acid	Urea cycle; Arginine and Proline Metabolism	43591	LC/MS Neg	100004575	1367	215.104	39825-23-5	10398396	8573834			5900680	4917062	7569523	5312787	5352536	10085090	3520879	3019672	5034419	3028605	10416707	5462062	5718397	8457169	6505604	4196621	5495587	5185452	9935454	3389789	6402518	8040164	7540317	10053856	8583962	5781517	5644822	4367376
70	N2-acetyllysine	Amino Acid	Lysine Metabolism	36751	LC/MS Pos	100001721	836	189.123	1946-82-3	92907	83869	C12989	HMDB00446	24889940	23302722	30166688	34923184	26048884	31608238	29101746	24987180	31568450	17901372	28019896	28585688	23496134	23508126	30510500	21580906	21906304	17222824	26491318	20125200	21481132	29748202	23831866	25189806	26942736	25164680	25080612	30082128
2235	N2-methylguanosine	Nucleotide	Purine Metabolism, Guanine containing	35133	LC/MS Neg	100001467	1988	296.1	2140-77-4	3035422	2299669		HMDB05862	781469	850100	1674116	1018360	1460831	1537901	1226493	1196570	1300419	979386	765760	1478377	1189523	1494005	1268391	831086	1573075	883884	1512172	814241	534902	1012205	1682416	1112614	1145534	550795	999916	1182476
2288	N4-acetylcytidine	Nucleotide	Pyrimidine Metabolism, Cytidine containing	35130	LC/MS Pos	100001413	2040	286.103	3768-18-1	107461	96702		HMDB05923	1132067	1086722	1287064	998042	1177903	1896362	1312628	2041751	1543550	3935068	1848176	1998131	1653643	2415809	1572195	1286976	1671913	1551302	2005994	2042132	826111	2750022	2751415	2961838	1099245	2634588	1830182	1241239
71	N6-acetyllysine	Amino Acid	Lysine Metabolism	36752	LC/MS Pos	100001734	1140	189.123	692-04-6	92832	83801	C02727	HMDB00206	29767410	31310012	59080668	24952000	44770980	50135948	31647110	28355800	45812140	28308474	28152148	51658384	37270080	37825120	43694308	35277688	32711838	19178408	35764224	23363742	21293588	36338088	49916856	45829512	31671608	37117292	30735570	25575152
2210	N6-carbamoylthreonyladenosine	Nucleotide	Purine Metabolism, Adenine containing	35157	LC/MS Pos	100001415	2673	413.142	24719-82-2	161466	141829		HMDB41623	1902340	1173110	2288904	1889401	2148198	3762747	1626535	1795641	2031216	3378443	2279607	3026208	1334263	2750098	1870419	1409559	2186423	1795928	2068214	2275994	1071461	1779199	2711751	4341796	2303871	2230369	3335582	2433142
917	N6-carboxymethyllysine	Carbohydrate	Advanced Glycation End-product	36713	LC/MS Polar	100001768	4315	203.104	5746-04-03		11217184			13058618	12880923	17886232	17944158	12382404	13245770	16150955	12292143	14665529	3756398	11302073	21190842	8371149	7042125	12261074	17429692	19334160	9796870	12417899	17664578	4422348	9744185	13877843	9155823	13361052	6704446	11280755	16167170
2201	N6-methyladenosine	Nucleotide	Purine Metabolism, Adenine containing	37114	LC/MS Pos	213	1988	282.12	1867-73-8	102175	92307		HMDB04044	322150	757160	563252	383198	476042	605235	465730	410682	577711	155381	365617	446707	349263	584901	383891	463967	485476	457083	459372	645623	400356	346085	650772	440181	579398	354475	423803	290700
2219	N6-succinyladenosine	Nucleotide	Purine Metabolism, Adenine containing	48130	LC/MS Pos	100001664	2222	384.115	4542-23-8				HMDB00912	15715170	20124424	20271012	18607374	19221474	28465534	11273517	11710155	17926598	8911013	20156340	20486772	12908928	11464364	22296540	13856076	13229805	10295595	20032952	10615220	26782220	14312554	16653210	16039681	15877426	16598301	16273744	11547197
1526	nervonoyl sphingomyelin*	Lipid	Sphingolipid Metabolism	47153	LC/MS Polar	100005986	850	857.675	94359-13-4		24846874			1211732	1259293	1064780	720377	1139650	999430	1029873	1200555	1186297	1396452	902894	1192355	1171396	1435573	985577	888729	889068	956903	1010977	981642	1550202	1027838	1233701	1024173	964734	1032181	1214325	1321707
2310	nicotinamide	Cofactors and Vitamins	Nicotinate and Nicotinamide Metabolism	594	LC/MS Pos	432	1271.1	123.055	98-92-0	936	911	C00153	HMDB01406	2038276608	2254568192	2206213120	2003190912	2052218368	1970720768	2337512704	2116491008	2177041920	1476479232	1785342976	2229583616	2212373248	2093318784	2130299776	2157787648	1875584768	1940014848	1991992192	1575250688	1779907200	1992844160	2025012352	1891337856	2267142656	1689515776	2147667200	2121838976
2314	nicotinamide adenine dinucleotide (NAD+)	Cofactors and Vitamins	Nicotinate and Nicotinamide Metabolism	5278	LC/MS Neg	1310	1434	662.102	53-84-9	5893	5681	C00003	HMDB00902	1920802	2695481	2353353	2338211	1428341	1158001	2109188	2223606	1774851	934104	2167654	2110106	4383293	2326838	2284946	2936520	2580469	2172304	1875649	2187708	1844725	2161499	2400027	2052553	3020903	1147991	1402400	2052558
2312	nicotinamide ribonucleotide (NMN)	Cofactors and Vitamins	Nicotinate and Nicotinamide Metabolism	22152	LC/MS Pos	1312	893.2	335.064	1094-61-7	14180	13553	C00455	HMDB00229	15016112	43989184	24349216	31946958	24634664	25396244	24633912	21765620	17821138	3948011	47313524	29424384	49355832	26395282	27166414	31913036	28353980	33858500	17182672	22212058	8933400	35760500	26157822	11921590	26547448	2508706	7942830	36309428
2313	nicotinamide riboside	Cofactors and Vitamins	Nicotinate and Nicotinamide Metabolism	33013	LC/MS Pos	100001310	930	255.098	1341-23-7	439924		C03150	HMDB00855	3674653	5317728	6422724	7973164	6496000	3215953	3881923	5958596	4346022	9504404	8188463	8701377	9333438	8515909	5103366	6575441	11401464	8307174	6349449	4101170	3172003	12350558	10249514	3257133	6327882	1112459	3742123	9059901
2307	nicotinate	Cofactors and Vitamins	Nicotinate and Nicotinamide Metabolism	1504	LC/MS Neg	567	1180	122.025	59-67-6	938	913	C00253	HMDB01488	12251257	11997951	14002471	11929367	14907269	16164927	14663974	15373143	15903032	13208896	10986767	13407360	12725761	12313407	13239504	11672282	10138558	11023813	14358163	9899937	10366476	13750302	14607637	12278759	10247120	10692447	13369972	13178287
970	nonadecanoate (19:0)	Lipid	Long Chain Fatty Acid	1356	LC/MS Neg	892	6068	297.28	646-30-0	12591	12071	C16535	HMDB00772	35399572	39926580	49351912	26366088	49082004	52203780	38732516	48305964	42701772	47033044	27135300	39757784	42168296	40003904	37829456	26507550	27184892	34745012	46909780	25277282	54663144	38803228	35372092	32115466	40011864	34441740	39777004	29474672
129	o-cresol sulfate	Amino Acid	Phenylalanine and Tyrosine Metabolism	36845	LC/MS Neg	100001806	2796	187.007		11615528	9790277			33981	34060	27878	220014	12603		92697	7802	281462	141966	43289		148394	240536	13951		75498	19151				93506	118300	114457	13476	299273	240189
2441	O-methylcatechol sulfate	Xenobiotics	Benzoate Metabolism	46111	LC/MS Neg	100004208	2344	203.002		22473	21078			1127351	507948	876354	388889	1071419	1870873	891249	760972	1363917	331231	547374	1430967	546526	2070216	748299	351624	1047823	1184599	350672	671204	466966	366426	885959	2205842	1124208	2292018	2746707	593388
3100	O-sulfo-L-tyrosine	Xenobiotics	Chemical	45413	LC/MS Neg	100005384	990	260.023		514186	448617			7263991	4798567	13262834	6763416	6347935	9090567	5495226	5124371	8496145	5310335	5891727	10903433	5807258	8257591	7832513	6312427	12669965	5354464	11507361	13080527	7010834	6590088	9457842	10476470	10863063	6250334	13149575	6906556
1163	octanoylcarnitine	Lipid	Fatty Acid Metabolism(Acyl Carnitine)	33936	LC/MS Pos	100001247	4090	288.217	3671-77-0	123701	110274	C02838	HMDB00791	456821	459678	280456	582299	503339	586818	691651	621906	461908	222756	434577	281482	405742	187294	371516	474103	412029	360931		551189	599676	429584	492801	642643	261169	615344	283965	407075
964	oleate (18:1n9)	Lipid	Long Chain Fatty Acid	1359	GC/MS	442	1984.4	339.2	112-80-1	445639	393217	C00712	HMDB00207	1566540	3794022	7235863	2514150	6919664	7879657	2698875	8989850	2544856	3716359	1999646	3345182	8355172	6802822	1825340	3181678	2450897	8859673	6929959	1224167	8094951	3878171	3143718	3958443	4914528	3594838	3629602	4319532
1302	oleic ethanolamide	Lipid	Endocannabinoid	38102	LC/MS Neg	1137	6900	324.291	11-58-0;111-58-0	5283454	4446574		HMDB02088	11770692	13230642	10378172	11752360	11276632	9740072	12745561	19183798	15650042	12223267	11850397	15264215	16919588	16186889	13128012	13267672	10832218	13546683	13001698	8969773	5669657	17428730	12120984	11930699	11625702	9550749	11800993	17497436
1465	oleoyl-linoleoyl-glycerophosphocholine (1)*	Lipid	Lysolipid	48270	LC/MS Polar	100006165	777	828.576						4365171	4816544	4646082	5200680	4196798	4660934	4578264	4688500	4156980	4637846	4322897	4493725	4828913	4268688	4426451	4875059	4155080	4991576	4942839	4104121	3817927	4835055	4999975	5123695	4270240	3782436	4590202	5893258
1466	oleoyl-linoleoyl-glycerophosphocholine (2)*	Lipid	Lysolipid	48390	LC/MS Polar	100006166	860	828.576						4257550	4285919	3856144	4782035	3604231	4097823	3983861	4482008	4060759	4023351	3964071	4583024	4306065	3938432	4134888	4526025	4067063	4144204	3992836	2873178	3224317	4491220	4737854	4478578	4173928	3615938	3256118	4484075
1454	oleoyl-linoleoyl-glycerophosphoinositol (1)*	Lipid	Lysolipid	48303	LC/MS Polar	100006140	902	859.534						716709	797796	803605	906806	896675	919782	927757	996531	816929	860945	762005	913611	891099	867347	826943	1057497	766132	1085581	920685	681158	918533	950847	868293	1206010	941766	718895	851073	885523
1174	oleoylcarnitine	Lipid	Fatty Acid Metabolism(Acyl Carnitine)	35160	LC/MS Pos	100001501	5215	426.358	38677-66-6	6441392;53477789	21403150		HMDB05065	8503061	3048540	1199425	6043801	3762307	3764548	8767201	4980948	4367965	3450083	13365723	7366954	3750022	3152857	6738299	10176266	9104221	7794613	2931272	8008705	2515993	5173035	3384142	8674531	1624345	6456169	6006522	2522185
363	ophthalmate	Amino Acid	Glutathione Metabolism	34592	LC/MS Pos	100001311	1462	290.135	495-27-2	7018721	7993181		HMDB05765	1412039	1728841	3103858	1268549	2210085	2354678	1113535	1997725	2674275	1514848	1835977	2173486	2450368	2446736	3007145	2259381	2334867	1524364	3798028	2498299	2828198	2423337	2251449	1897425	2083049	1110211	2100704	2136887
305	ornithine	Amino Acid	Urea cycle; Arginine and Proline Metabolism	1493	LC/MS Pos	444	614	133.097	3184-13-2	6262	6026	C00077	HMDB03374	36591512	40259164	59390284	61252980	61100340	37955732	84238056	55689064	58383764	154199552	39488484	62109580	43382176	70935392	46608276	44021368	53398756	47918508	75665744	49274880	27511236	43481820	41091540	42245028	55078536	38189124	69811184	59361568
2247	orotate	Nucleotide	Pyrimidine Metabolism, Orotate containing	1505	LC/MS Polar	445	1638.1	155.01	50887-69-9	967	942	C00295	HMDB00226	20485500	15795810	16770649	13721081	17071512	32119378	15046225	11575165	17455076	20774302	15295655	16000928	13992693	18303358	21128252	9163871	15858627	19474402	13204357	12232897	17483792	12894200	10494995	18308244	12372229	22416642	17750624	16459651
2249	orotidine	Nucleotide	Pyrimidine Metabolism, Orotate containing	35172	LC/MS Polar	100001416	2250	287.052	314-50-1	92751	83729	C01103	HMDB00788	6297661	2818001	5545383	4161404	3676266	6363201	3968980	2991063	4867374	3596493	5111612	5622888	3582021	5599770	3727912	4123271	5026488	4339794	3572758	2751399	3416065	4572453	3235611	6991635	5394100	9804444	9434894	4777047
2347	oxalate (ethanedioate)	Cofactors and Vitamins	Ascorbate and Aldarate Metabolism	20694	LC/MS Neg	100000841	603	88.988	144-62-7	971	946	C00209	HMDB02329	11111195	8288576	14571307	15832378	13311670	14697217	15932374	13490947	10949260	9435434	11844073	27417074	7579304	14143128	11212194	13585337	14696948	14820948	15353024	15882973	8261708	12902488	17604874	12570422	10886573	11453634	12944991	8748623
932	oxaloacetate	Energy	TCA Cycle	47173	LC/MS Neg	447	575	130.999	328-42-7	970	945	C00036	HMDB00223	87880040	101442672	64852688	55637148	106801584	107419584	58689752	63700236	83542168	90770776	103717152	90276288	95943040	75874648	78602856	71054368	70562464	51793664	71286832	80629968	148803472	74749552	68041816	94379216	73562040	150201248	97527912	70070128
123	p-cresol sulfate	Amino Acid	Phenylalanine and Tyrosine Metabolism	36103	LC/MS Neg	100001315	2890	187.007	3233-57-7	4615423	3806480	C01468	HMDB11635	24386344	23758372	7041219	5548843	6738223	6164866	5105064	4352026	33133480	48183388	27776244	11645292	4133567	4080022	24117964	2099625	9254602	5833249	5240374	1594462	1702885	12319979	7740632	5370967	4626799	17019854	14715957	7344215
957	palmitate (16:0)	Lipid	Long Chain Fatty Acid	1336	LC/MS Neg	424	5618	255.233	57-10-3	985	960	C00249	HMDB00220	8622993408	10572517376	13598623744	8167117824	12456076288	13133279232	9543390208	14081693696	9295541248	14394818560	7801836544	10916284416	13707148288	13018406912	8594326528	9560538112	9375250432	12442956800	13469024256	8788145152	13493414912	10249314304	9664109568	11585000448	11889789952	9796121600	9944493056	11872373760
958	palmitoleate (16:1n7)	Lipid	Long Chain Fatty Acid	33447	LC/MS Neg	452	5475	253.217	373-49-9	445638	393216	C08362	HMDB03229	1107157376	3538342912	5174052352	1162511488	5405598208	4784900608	1531505280	6389417984	2054785792	2704821248	1249082880	1766119552	6417442304	6403426304	1323510272	1357305856	984853504	5976100352	4645467136	638164160	5032637952	2414629376	1574468608	2830985216	3342481152	2308343808	2578657536	5062095360
1527	palmitoleoyl sphingomyelin*	Lipid	Sphingolipid Metabolism	42459	LC/MS Polar	100004329	866	745.55						1483865	1674134	1700404	1441779	1562432	1349653	1482231	1723030	1623852	1629029	1158366	1558324	1861816	2004929	1490831	1459168	1527634	1524345	1416938	1395637	1254437	1315617	1484599	1265325	1484232	1027389	1575635	885719
1305	palmitoyl ethanolamide	Lipid	Endocannabinoid	38165	LC/MS Neg	1489	6760	298.275	544-31-0	4671	4509	C16512	HMDB02100	9627906	11371867	10250106	8673062	10276152	10480391	11292267	13886734	12011456	33155012	8456420	12586611	12249263	11383709	9613626	9583129	11276765	11282511	12399606	9823158	8172282	11086078	11526229	11271017	10799185	9107436	12218605	13802662
1508	palmitoyl sphingomyelin	Lipid	Sphingolipid Metabolism	37506	LC/MS Polar	100002107	870	747.566	6254-89-3	9939941	8115562			11861228	12803414	10297653	8358512	8487683	10285773	10998693	10176506	11147359	13145629	8020162	12410623	10861009	11823985	11138365	9976920	8999338	10395041	9239167	10745220	13238670	11333100	10906493	10857448	9347446	7802631	12365272	9153330
1457	palmitoyl-arachidonoyl-glycerophosphocholine (1)*	Lipid	Lysolipid	48383	LC/MS Polar	100006132	870	826.56						13831222	12951011	15219598	13538907	13953295	12702743	14582061	13993001	14035105	11739053	14455561	15653332	14528896	14623170	13231568	12067628	13268784	11074104	14001929	10562423	10447495	13649298	13392491	11482930	14614431	12156204	13201655	14660155
1458	palmitoyl-linoleoyl-glycerophosphocholine (1)*	Lipid	Lysolipid	48385	LC/MS Polar	100006133	870	802.56						8172743	8399250	7552416	10450366	6685304	9514052	7658019	10204208	7727275	10334768	6748665	9061885	8723956	7439232	8713375	11540549	8029921	11733069	6583102	7223521	8278036	9836119	10973181	13518713	8006990	6586272	6452707	8868761
1459	palmitoyl-linoleoyl-glycerophosphocholine (2)*	Lipid	Lysolipid	48269	LC/MS Polar	100006134	783	802.56						6259104	7014578	6663914	8443452	5476956	7683987	7062968	7958750	6117420	9113774	5342104	7476442	7526254	6705752	7375692	10664854	6975045	11583525	6714407	6916842	7476023	8383575	9724082	11951798	7146267	5057711	5927727	8163387
1460	palmitoyl-linoleoyl-glycerophosphoinositol (1)*	Lipid	Lysolipid	48304	LC/MS Polar	100006138	910	833.518						529002	516871	494408	579952	488027	646677	482664	556846	571183	527302	375331	448455	469341	433483	463429	574807	398392	732766	353426	474441	726700	413918	573529	937151	551953	521120	425028	500789
1461	palmitoyl-oleoyl-glycerophosphocholine (1)*	Lipid	Lysolipid	48267	LC/MS Polar	100006142	853	804.576						15428102	15484749	12271860	14682634	12562517	15132889	13899760	15242722	14746599	13366308	13632834	14770759	15741028	13911560	15024485	15912484	13509276	13744650	12375358	13532108	11220302	14158812	14135775	14628199	12823291	13556772	12275178	14844264
1462	palmitoyl-oleoyl-glycerophosphoglycerol (1)*	Lipid	Lysolipid	48314	LC/MS Polar	100006137	716	747.519						3971863	4375748	4620072	4815151	4218342	4571097	4588539	4965505	3441911	3327753	5037918	4152240	5103155	4522125	3814936	5333124	4241238	4653209	4428147	4343304	2317562	4339371	4997780	3275996	5180130	4005629	4138981	3652248
1467	palmitoyl-oleoyl-glycerophosphoglycerol (2)*	Lipid	Lysolipid	48391	LC/MS Polar	100006159	745	747.519						8891721	11382261	8507849	7803446	9220196	8261338	9959982	11534250	10429994	8788837	7224159	9386083	10982771	10151574	10478046	8835561	7141669	8178474	8426027	7601569	6908819	9388847	7968528	8633915	7783959	7862424	7827365	9296971
1468	palmitoyl-palmitoyl-glycerophosphocholine (1)*	Lipid	Lysolipid	48276	LC/MS Polar	100006160	854	778.56						6234627	4769518	5366278	4651381	4952906	5178528	5094023	5348624	5704126	4785983	5422856	5139295	5654856	6092748	5257579	5114670	4907104	4526578	4233501	4202885	4255664	4632104	5065938	5163402	5075523	6106946	5829559	5224123
1469	palmitoyl-palmitoyl-glycerophosphocholine (2)*	Lipid	Lysolipid	48389	LC/MS Polar	100006161	790	778.56						3565955	3002156	3608508	2817104	2940591	3505878	3808866	2991748	3635827	3166373	3134150	3117447	3664881	3617732	3385222	3399374	3194791	2848859	3437660	2774795	3089039	2986567	3546778	3589937	3378818	3451494	4110317	3575840
1171	palmitoylcarnitine	Lipid	Fatty Acid Metabolism(Acyl Carnitine)	44681	LC/MS Pos	100000776	5204	400.342	6865-14-1	461	448	C02990	HMDB00222	31201692	12539637	6752788	23463568	15793206	16724985	33414974	18164320	18091244	8728814	36953068	32111680	13912797	11765372	23916076	38413576	38751248	22621832	15944388	31198108	12630747	17584070	14676266	31256536	10489978	25087764	25099546	10748836
2335	pantothenate	Cofactors and Vitamins	Pantothenate and CoA Metabolism	1508	LC/MS Pos	1024	2212.4	220.118	137-08-6	6613	6361	C00864	HMDB00210	297459200	260793504	297487808	390494400	294236160	227057312	323829984	337688768	325777184	448171712	309638368	378167168	263997872	300187296	278832896	390602400	331605344	287547552	346151776	390721568	183422288	388493792	342969088	229804304	330825184	188392688	308782240	441331584
956	pentadecanoate (15:0)	Lipid	Long Chain Fatty Acid	1361	LC/MS Neg	980	5521	241.217	1002-84-2;10002-84-2	13849	13249	C16537	HMDB00826	179342112	188407312	224643120	153607520	214211056	219252592	177957728	207640272	181374816	175103760	195516384	197532128	225596080	176559568	178518080	185187232	177423952	245530480	217459568	227034192	266805824	213671760	172518992	179164016	203868080	166263632	184539952	193638160
121	phenol sulfate	Amino Acid	Phenylalanine and Tyrosine Metabolism	32553	LC/MS Neg	100001510	2156	172.991	937-34-8	74426	67018	C02180	HMDB60015	40218764	45615060	45001812	34198084	34898484	50370484	45127536	23505122	35516984	54304808	61640628	25142936	16826548	50372828	35097356	12469536	15836737	25055200	16254456	12046231	17879906	34997920	54270588	50147868	20054688	82271552	65732760	24837548
105	phenylacetylglutamine	Amino Acid	Phenylalanine and Tyrosine Metabolism	35126	LC/MS Pos	100001417	2875	265.118	28047-15-6	92258	270643	C04148	HMDB06344	666969	386340	1104878	664696	234894	505899	971959	455931	579470	1108571	970950	1721385	392985	226719	1046188	126640	154987	456899	259678	37653	203250	725821	374258	719350	451265	753074	616926	785097
104	phenylacetylglycine	Amino Acid	Phenylalanine and Tyrosine Metabolism	33945	LC/MS Pos	100001275	3090	194.081	500-98-1	68144	61452	C05598	HMDB00821	80834560	63574116	135280528	72860600	58303944	44020532	62543676	39687840	68288480	105130648	120777960	90162728	26972798	40934164	84132888	25680148	32545086	30988546	46680868	10853059	22361056	66463660	71032264	64171492	41632316	127983640	92758864	65701864
93	phenylalanine	Amino Acid	Phenylalanine and Tyrosine Metabolism	64	LC/MS Pos	460	2050	166.086	63-91-2	6140	5910	C00079	HMDB00159	7713481216	8560417280	10239722496	8443136000	8680864768	8411949056	8791046144	8809452544	10158489600	10612329472	6721969664	9694533632	8991226880	8667985920	9514193920	8695560192	8013291008	6529672704	8877299712	7072241664	6389422080	8228497920	8938727424	8595543040	8724416512	6791789568	9107430400	8767968256
581	phenylalanylalanine	Peptide	Dipeptide	41374	LC/MS Pos	100003589	2120	237.123	3918-87-4	6993123;5488196	4589716			2693829	5539406	5585733	2345964	3578418	4741147	2681942	3514372	3683466	4076812	1322558	2525623	5748494	3460566	4396786	4795338	2880693	1276165	3224251	2569750	2910390	2352911	1689502	2261664	5939645	2959040	3787097	3702163
582	phenylalanylarginine	Peptide	Dipeptide	41487	LC/MS Pos	100003597	1585	161.597	1238-09-1	10268029	8443508			1788935	2268680	2033801	1298120	1287204	1733371	1327821	1602364	1967226	1735964	971461	1334539	2322828	1850481	2268449	1879499	1534724	736485	1510631	1099194	1033490	1073442	1382750	1269303	1972484	1243466	1620052	1630466
583	phenylalanylaspartate	Peptide	Dipeptide	41419	LC/MS Pos	100003595	1920	281.113	22828-05-3	335051	296912			2627175	3766283	4477911	2904989	2290255	2643971	2576562	2576274	3133806	2104228	1051451	2440135	3501067	2485184	4364239	4775289	2251339	737572	2688048	2395087	1233052	1672722	1332881	1501136	3806602	1925125	3294314	2327884
584	phenylalanylglutamate	Peptide	Dipeptide	41432	LC/MS Pos	100003596	2045	295.129	3617-45-6	4422358	3622675			4517349	5864884	5757589	3813630	3150622	3949885	3284009	3518421	5495576	3575112	2312156	3267664	5244579	3860545	7003605	6539227	3682872	1356167	4925498	3236893	2219051	2345612	2403156	2608657	4408318	2640924	4718526	3631803
585	phenylalanylglycine	Peptide	Dipeptide	41370	LC/MS Pos	100003588	2155	223.108	721-90-4	98207	88678			11817383	17555230	11799599	7837981	8695431	10793807	9001355	9945468	12389084	14037536	6320913	7869614	13606392	8342120	15211157	14328097	10520128	4387198	9672910	12413974	8550414	8177499	5851526	6107451	16690205	7148007	13267867	11909321
589	phenylalanylmethionine	Peptide	Dipeptide	41436	LC/MS Pos	100003591	2885	297.127	15080-84-9	7010506	10441391				209389	158842	76440	98467	134446	169832	221820	309392	104616		134530	174294		309016	99570			69431		70645	150878	233765	112262	24781		279405	78008
590	phenylalanylphenylalanine	Peptide	Dipeptide	38150	LC/MS Neg	100002293	4292	311.14	2577-40-4	6993090;6993089	5361193			77608	93088	100539	32608	43759	36942	49669	59715	90248	68273	26938	74958	71840	79083	122087	30279	50567		58505	23836	32059	68223	75698	44106	42002	60274	44475	43754
592	phenylalanylserine	Peptide	Dipeptide	40017	LC/MS Pos	100003252	1815	253.118	16053-39-7	9859812	8035511			2581280	3772378	3866469	2179806	2579525	3251809	2405080	2775058	2811998	2622578	1430956	2455906	4333534	3194030	3605183	3461408	2484592	1079799	2389659	2171814	1917840	2084006	1687707	1935153	3865814	2071930	3486498	3232639
594	phenylalanyltyrosine	Peptide	Dipeptide	41527	LC/MS Pos	100003593	2695	329.15	17355-18-9	515709	10442875			225342	191336	335359	95646	160727	221135	185498	200377	290591	90790	83407	241302	264587	172285	350997	207992	133633	24073	204713	109070	66818	156932	142971	104151	160824	125361	220537	245859
595	phenylalanylvaline	Peptide	Dipeptide	41393	LC/MS Pos	100003590	2624	265.155	3918-90-9	4096934	3311095			1382829	1325664	1298596	1018529	834680	1173382	947115	1125698	1660583	1247005	847070	910203	1327193	1229574	1905989	1208008	1291734	537885	1210169	1298561	898037	852153	802550	929088	1241949	641509	1234314	1220038
3187	phenylcarnitine*	Xenobiotics	Chemical	43265	LC/MS Pos	100004555	2629.9	266.139	105450-08-6					365524	140652	278167	345996	151326	49816	344532	267446	136335		138679	61395	252779	282477	281962	312083	70025	440055	201409	164298	680802	38186	89348	320846	284889	107382	358912	168060
98	phenyllactate (PLA)	Amino Acid	Phenylalanine and Tyrosine Metabolism	22130	LC/MS Neg	100000774	2208	165.056	828-01-3	3848	3715	C05607	HMDB00779	1848720	477570	527356	399151	908625	141394	556485	647407	839590	191000	245604	565232	550628	1564424	453849	396337	413584	380163	662928	81776	660647	785502	358283	144199	369769	1996329	1934156	1195955
97	phenylpyruvate	Amino Acid	Phenylalanine and Tyrosine Metabolism	566	LC/MS Neg	241	2517.6	163.04	156-06-9	997	972	C00166	HMDB00205	842830	1101040	1200577	732941	968869	577261	856486	981422	1158676	1237557	735611	870739	914476	970829	1119411	810192	920255	888615	661735	1001895	870974	1004972	952312	675200	860582	934106	905535	826160
942	phosphate	Energy	Oxidative Phosphorylation	42109	LC/MS Neg	461	608	96.9696	7664-38-2	1061	1032	C00009	HMDB01429	852741760	874153728	845466624	839895232	805105984	731264512	850577984	851187712	870914432	876617216	796418816	870578432	826058688	869144640	858593472	860314112	800498880	807497024	824032000	787556672	713901568	859436480	915930944	814777600	843398784	755056832	824610368	868163328
758	phosphoenolpyruvate (PEP)	Carbohydrate	Glycolysis, Gluconeogenesis, and Pyruvate Metabolism	597	LC/MS Neg	463	587.3	166.975	10526-80-4	1005	980	C00074	HMDB00263	17368892	23610236	9314558	12427872	9702636	10055701	25430350	10265227	14661645	7679142	18030950	6574192	22619032	12261093	24850044	12269131	12854475	12328973	10195488	16344594	14620598	8689325	10183736	19596290	16144993	14174610	15315296	16329153
1350	phosphoethanolamine	Lipid	Phospholipid Metabolism	1600	LC/MS Neg	1026	638	140.012	1071-23-4	1015	990	C00346	HMDB00224	115926936	117588488	59456688	62224952	69543784	99438440	96729152	77495936	97464136	62448456	97767072	44710108	108530504	89599744	110744800	59518400	77657720	90170000	60556612	69415824	99817480	65861872	67541352	131182216	83888880	112086600	109378000	95287040
2337	phosphopantetheine	Cofactors and Vitamins	Pantothenate and CoA Metabolism	15504	LC/MS Pos	100000328	2310.4	359.104	NA	987	103123	C01134	HMDB01416	636789	1235634	488051	126210	293773	516515	676960	359696	535570	89073	2639350	795235	2231337	1781130	695746	386128	465644	1455745	208909		535570	3198441	3200373	3259401	865746	1528838	226719	1400560
1318	pinitol	Lipid	Inositol Metabolism	37086	GC/MS	100001860	1773	318.1	10284-63-6	164619	10369209	C03844	HMDB34219	23767	18425	40265	27004		74146	26620	28541	37101	2097		61731	28020	19978	40080	23775	27004	21864		13411	19755	29531		27603	50654	30965	40014	24384
86	pipecolate	Amino Acid	Lysine Metabolism	1444	LC/MS Pos	1025	1120	130.086	4043-87-2	849	826	C00408	HMDB00070	93545784	51386232	126129400	62728132	70896680	101390184	78333336	59094464	53284752	48226268	88237440	150661616	88361648	73848392	70393408	119399472	81502168	96625696	73068488	138053808	41380356	103862064	139594288	92607272	85194560	95342088	99904984	93970928
326	pro-hydroxy-pro	Amino Acid	Urea cycle; Arginine and Proline Metabolism	35127	LC/MS Pos	100001167	950	229.118	18684-24-7	11673055	9847785		HMDB06695	20100670	18934582	130389264	20967146	43913656	58687184	23949020	23766262	36946796	5784948	23326110	102591776	28715820	56271708	58696276	25538030	43115520	21837880	58600164	53866716	40200988	32706634	42317388	49647344	86695984	32475252	85130720	19824282
713	pro-pro-pro	Peptide	Polypeptide	40654	LC/MS Pos	100003708	1745	310.176	19285-44-0	4475718	3673918			25233812	11223809	15926697	4029232	10310881	16545072	13591946	13916053	33590940	22587772	8900367	6851294	15815142	14473111	28020984	17066846	22667342	13183913	20972776	21888536	12954326	20383116	13267838	22369752	19016480	7137961	26681130	23520132
306	proline	Amino Acid	Urea cycle; Arginine and Proline Metabolism	1898	LC/MS Pos	480	805	116.071	147-85-3	145742	128566	C00148	HMDB00162	3743555328	4350867456	5329480192	4891936768	4944254976	4374176256	4582682112	4825643520	5757881344	4666999296	3121525760	5076150272	4376987136	4167332352	5226577920	4524789760	4166472192	3502083328	5151489536	3776242944	3339282432	3725931776	4338060288	3790078208	4657158656	2995654400	4767173632	4193421824
596	prolylalanine	Peptide	Dipeptide	40705	LC/MS Pos	100003668	888	187.108	6422-36-2	418041	370069			11086201	13682899	10123820	3545381	15476889	16025782	6743736	12016227	18380750	11447066	10815155	11741214	17835592	17961108	19641254	13167519	9846511	4943478	7768896	5804934	8236463	7434192	15864945	15235636	11393585	13631716	11892806	4461597
600	prolylglutamate	Peptide	Dipeptide	41381	LC/MS Pos	100003673	980	245.113	67644-00-2	3563697	2801159			4423301	5692207	6360140	5112790	6323640	6283163	6294845	6501295	7104568	26902380	3875833	6047675	9146982	7702686	8225268	8658437	5179130	3054487	10341726	4569354	3006206	4548708	6766233	6585487	6047580	3751787	5964727	4697681
601	prolylglutamine	Peptide	Dipeptide	40659	LC/MS Pos	100003672	832	244.129			16209778			840874	1031063	1433264	547660	803746	1191559	538309	638399	1191264	2060846	700486	601916	1138096	1517490	1146544	1169233	775752	250519	1100057	320357	382619	394976	957976	1302429	931619	630832	797531	791711
602	prolylglycine	Peptide	Dipeptide	40703	LC/MS Pos	100003674	875	173.092	2578-57-6	7408076;6426709	4932143			11216809	12217607	17997686	14006346	18104886	18823388	11146495	13734353	16239334	42536176	11721954	21575722	19247184	16740835	19131484	16323501	14306743	10514849	26960894	11468803	7303014	15005235	22998718	17732448	18978200	9512950	16334225	14929985
607	prolylphenylalanine	Peptide	Dipeptide	40684	LC/MS Pos	100003677	2564	263.139	13589-02-1	5226097	4396276			435459	486944	574032	186144	408996	511745	305240	348148	411406	521255	311784	368304	765570	627216	640263	555590	327394	113886	373307	119519	131840	368181	363301	533936	424501	307320	388189	387313
608	prolylproline	Peptide	Dipeptide	40731	LC/MS Pos	100003678	1484	213.123	20488-28-2	11902928;11622593	9797341			429588288	460426624	256028816	473781088	462123456	274926240	997652352	350985792	230932864	398251136	1480232960	416599360	297382688	1259882112	215530480	616168192	595721792	401546656	435867712	514102624	390952192	1372014976	1209563776	932627328	519004992	438848352	250940576	1221274624
612	prolyltyrosine	Peptide	Dipeptide	40694	LC/MS Pos	100003681	1862	279.134	19786-36-8	152264;7408108	134207			160436	120991	238332	104657	153817	138431	123656	103007	178944	194599	67194	74015	295418	194209	136127	257966		59759	81956		54480	94134	133196	130303	149892	155897	101991	117515
613	prolylvaline	Peptide	Dipeptide	40720	LC/MS Pos	100003682	1653	215.139	52899-09-9	152307;6992339	134246			1698490	2329123	3453323	1488204	1680014	2359509	1437959	1736779	2438980	1936236	1150371	1687063	3110625	2579363	2566530	1958202	1378313	732829	2024704	728741	1120525	1334362	1604591	1594321	2015446	1014238	1577831	1694112
1145	propionylcarnitine	Lipid	Fatty Acid Metabolism (also BCAA Metabolism)	32452	LC/MS Pos	100001162	1590	218.139	17298-37-2	107738	96904	C03017	HMDB00824	66786856	102526152	62661820	57631380	77631496	50944248	85110520	63929768	59549840	45233932	85294368	66937208	78592664	55565968	68513016	80839656	65358312	58055676	31831704	71358520	50199032	59113680	70221480	96238440	64696476	56946856	85320832	70778176
1241	prostaglandin E2	Lipid	Eicosanoid	7746	LC/MS Neg	487	4573	351.218	363-24-6	5280360	4444059	C00584	HMDB01220	1793765	1949334	1789556	1283952	5934879	5889208	3084677	3720662	1230960	1217161	3420186	1935776	1836323	8063718	6447792	1960325	1495354	8589419	1626823	2261169	10089882	1071233	1878881	1590151	1085362	1451716	1213239	1193946
1252	prostaglandin F2alpha	Lipid	Eicosanoid	19398	LC/MS Neg	100000574	4658	353.233	551-11-1	5280363	4444062	C00639	HMDB01139	3663436	3270822	2863842	2379993	4059606	3848021	5288452	3131575	3587080	2340124	3000497	3806293	2245086	4818177	5716518	3565202	3178794	3226013	2384676	3688585	4672649	1664427	2778579	1648054	2126288	2542458	2642348	2120185
2261	pseudouridine	Nucleotide	Pyrimidine Metabolism, Uracil containing	33442	LC/MS Neg	821	1100	243.062	1445-07-4	15047	21403010	C02067	HMDB00767	11025497	9078383	17244040	9116846	13542233	25313038	11742440	9668744	11140095	23050372	13082402	14935609	9999757	15012192	10996550	10106258	16811124	12551084	15343333	17873950	11063883	12263535	19018536	31495602	13391319	22859594	20288894	12324229
2372	pterin	Cofactors and Vitamins	Pterin Metabolism	43023	LC/MS Pos	100004216	1545	164.057	22363-60-4	73000	65806	C00715	HMDB00802	407545	366730	570205	907187	422236	436004	464747	541033	439233	281893	321513	461503	513377	627766	686480	471865	317147	354801	437149	577747	299777	432931	434859	398725	821965	294894	488092	570153
340	putrescine	Amino Acid	Polyamine Metabolism	1408	GC/MS	49	1705.8	174	110-60-1	1045	13837702	C00134	HMDB01414	43117	74017	87385	70899	76889	138361	65124	98879	105825	499418		119891	86908	35862	80991	75111	90638	69625	74895	53286	140703	83015	100888	105208	70853	79863	86908	113504
2407	pyridoxal	Cofactors and Vitamins	Vitamin B6 Metabolism	1651	LC/MS Neg	491	1534.9	166.051	65-22-5	1050	1021	C00250	HMDB01545	3747508	3964632	4243712	6120697	3836519	2932770	4071772	5325012	3969315	3261498	3253638	4148752	4193563	4099348	4440522	4941135	3238764	4348037	5342264	4068304	2152729	4570951	4849182	3106829	4306466	1979950	3826028	4517808
2408	pyridoxate	Cofactors and Vitamins	Vitamin B6 Metabolism	31555	LC/MS Neg	100001121	2185	182.046	82-82-6	6723	6467	C00847	HMDB00017	6514832	6338671	10680322	8283648	4892517	7174386	4083988	4068673	14420082	16910188	10163351	17928234	3968223	15400394	10068372	2720439	3706957	5089494	3310185	4537182	3745899	5691299	3984998	8501996	12796793	21588510	13464230	4510589
47	pyroglutamine*	Amino Acid	Glutamate Metabolism	46225	LC/MS Pos	100001540	750	129.066	2353-44-8	134508	118562			6225690	2308998	5577282	3703814	3024793	2673033	6287304	5197243	2944723	5758823	5808373	5985989	5163205	3863196	2952578	7390765	4898083	7097498	3776202	6467035	1957674	4352643	5129167	4604727	8722056	2647569	6238657	7170100
616	pyroglutamylvaline	Peptide	Dipeptide	32394	LC/MS Neg	100001132	1755	227.104	21282-10-0	152416	134331			285144	273282	175454	138830	224074	335870	191992	127930	264270	274396	268086	197965	172998	288370	183319	159470	182805	170218	159227	107185	132962	175045	174093	421972	135321	498201	361780	142428
759	pyruvate	Carbohydrate	Glycolysis, Gluconeogenesis, and Pyruvate Metabolism	42582	LC/MS Neg	823	732.4	87.0088	127-17-3	1060	96901	C00022	HMDB00243	8809633	13032564	11950566	8718952	13610242	11281530	7926727	8809587	13725638	15100894	11944002	12588318	11030968	8504913	13447639	10055807	9640235	5600426	9299809	8684490	11811594	10307817	12431500	14852793	9595788	13298250	12765553	10278815
2757	quinate	Xenobiotics	Food Component/Plant	18335	LC/MS Polar	100000442	2432.9	191.056	77-95-2	6508	10246715	C00296	HMDB03072	587121	2110527	612386	936860	321843	1466156	834887	1253327	501196	179595	718485	1397017	488586	835389	137803	282353	502338	449034	1308314	549959	1105986	827095	1025543	502878	762474	1140119	676079	562165
779	ribitol	Carbohydrate	Pentose Metabolism	15772	GC/MS	100000406	1692.4	217	488-81-3	6912	10254628	C00474	HMDB00508	237772	268937	253569	210367	322695	273455	271187	310368	329001	619255	244529	228650	278662	299353	316226	286476	260803	293246	231065	235952	237119	253359	289549	248165	275902	213491	330261	251941
2332	riboflavin (Vitamin B2)	Cofactors and Vitamins	Riboflavin Metabolism	1827	LC/MS Pos	500	3098.3	377.146	83-88-5	493570	431981	C00255	HMDB00244	29035300	28748104	35513204	32966880	27257200	29426814	33731172	30274364	34378908	30805632	30181246	34090616	27144450	30107888	30025634	29479016	30557716	27302652	28559654	28785764	21872490	35653760	32830812	27907122	32622864	17123766	28814834	32965686
780	ribonate	Carbohydrate	Pentose Metabolism	27731	LC/MS Polar	100001007	2425	165.04	5336-08-03	5460677	4574162			27361026	31042294	31601222	46252916	30061734	38041140	33023950	34332656	22370534	36147400	32326578	40597564	28590826	35997960	21487862	32981630	24306858	33196622	20807558	28410740	26539802	32761598	36312900	44996292	37016992	42919120	41928360	30475564
778	ribose	Carbohydrate	Pentose Metabolism	12080	GC/MS	914	1639.2	204	50-69-1	5779	4470639	C00121	HMDB00283	775731	854947	917878	745023	851479	582548	881466	857159	1470254	238114	875799	1067853	646429	655570	1175814	1127397	902066	803649	798880	848618	558775	925422	1409107	653489	801265	581350	586048	726781
769	ribose 1-phosphate	Carbohydrate	Pentose Phosphate Pathway	1763	LC/MS Polar	219	4025	229.012	50-99-7;58459-37-3	439236	388373	C00620	HMDB01489	1719029	1892891	2101126	1791896	1488667	2007155	2285670	1914518	2579882	465510	3482764	1615846	2980418	2832168	2580617	2324792	1868875	3105006	1823232	2479423	2128775	1749157	1967929	1569716	1693222	1287996	1395782	2055055
776	ribulose	Carbohydrate	Pentose Metabolism	35855	GC/MS	100000147	1662	306.1	488-84-6	151261	71354	C00309	HMDB00621	66477	103753	69851	74175	64158	60166	77675	59599	136905	34662	53568	70824	58394	25798	149900	93567	80472	78812	34138	105877	46208	93623	100692	54076	65318	61750	70578	76218
773	ribulose/xylulose 5-phosphate	Carbohydrate	Pentose Phosphate Pathway	37288	GC/MS	100002179	1935	357.2				C00199		42674	122824	29237	30780	30922	101064	112647	17213	89501	44708	94783	32482	66363	36640	80429	50560	64831	63099	37018	107225	66918	63099	66039	60292	61871	82292	66252	88259
3145	S-(3-hydroxypropyl)mercapturic acid (HPMA)	Xenobiotics	Chemical	44552	LC/MS Neg	100004568	1576	220.065	23127-40-4	3371179	2616726			473955	320493	437947	326419	363162	1227248	604028	427048	354209	64593	465285	599587	405972	489577	588731	500635	453002	463926	537175	732206	481766	487872	583855	861871	462479	666231	547066	569507
277	S-adenosylhomocysteine (SAH)	Amino Acid	Methionine, Cysteine, SAM and Taurine Metabolism	42382	LC/MS Neg	197	1832.4	383.114	979-92-0	439155	16788012	C00021	HMDB00939	3730732	5779153	5288218	3287902	4935295	6348078	4304462	5436805	3372289	1870319	3749842	4102801	5875454	5109518	4018380	5119122	4673125	3948307	4827281	5841188	6043686	2983361	4590569	3726877	7675355	3204155	4755682	4510369
276	S-adenosylmethionine (SAM)	Amino Acid	Methionine, Cysteine, SAM and Taurine Metabolism	15915	LC/MS Pos	1263	670	399.145	24346-00-7;86867-01-8;86867-0108	34755		C00019	HMDB01185	3806356	3697537	3429162	3367127	2146605	2729699	989864	487293	5040279	629177	4497474	1951524	2050316	1245814	6140667	3626334	2081962	2629518	1224365	2104147	797191	3274947	3068954	4632476	2320793	2043632	2494982	858790
289	S-methylcysteine	Amino Acid	Methionine, Cysteine, SAM and Taurine Metabolism	39592	LC/MS Pos	100002749	848	119.016	1187-84-4	24417	22826		HMDB02108	8405975	7856033	8320352	9431156	7153633	8263309	9364416	8297686	9107525	16098169	9355865	11911336	8833364	8097929	9250451	9730955	9140248	8264970	10039517	13190361	4872648	11082645	10401905	9863263	10554737	5335292	9372966	14665543
74	saccharopine	Amino Acid	Lysine Metabolism	1495	LC/MS Polar	392	3991.9	275.125	997-68-2	160556	141086	C00449	HMDB00279	922525	777267	1369025	1191659	555493	1234047	652184	684486	967889	944971	1229340	1674693	870389	667054	1011964	966792	1275792	669065	1101249	1400314	417552	1105619	1312446	1491714	1122112	889737	902246	1024157
3024	salicylate	Xenobiotics	Drug	1515	LC/MS Neg	501	2195	137.024	69-72-7	338	331	C00805	HMDB01895	1316142	1131649	1313213	2318662	1062121	1079215	2145620	1496535	2112796	1835613	972350	1284269	2553676	2182004	1079549	2064213	1182454	1814119	1614223	794454	726680	2022407	2084567	1636226	989309	1555379	1768400	820545
4	sarcosine (N-Methylglycine)	Amino Acid	Glycine, Serine and Threonine Metabolism	1516	GC/MS	1023	1182.9	116	107-97-1	1088	1057	C00213	HMDB00271	102433	104634	151751	99963	214934	140764	118645	128751	171930	328161	141140	122238	85892	128660	130200	123895	118949	113690	116884	118877	128706	114685	127433	116393	131296	155355	186523	90966
1319	scyllo-inositol	Lipid	Inositol Metabolism	32379	GC/MS	100001215	1893.8	318.2	488-59-5	892	10254646	C06153	HMDB06088	3668592	4219010	2848901	2749299	2712814	2468998	3938632	3104686	2192053	1638751	2290812	3151830	3114477	2898192	4897973	4685287	2391485	4540690	2018537	3454295	1140938	2426548	1555086	1656271	2763884	2588278	2005416	2463741
1075	sebacate (decanedioate)	Lipid	Fatty Acid, Dicarboxylate	32398	LC/MS Neg	100001211	1788	201.113	111-20-6	5192	5004	C08277	HMDB00792	1703352	2738680	2187675	2051817	2529853	4669371	3242789	2635777	1738385	2263774	2029508	1678862	2475756	1760081	2307484	2929198	1497373	1736738	2162052	2745570	1466719	1641531	3962025	2976432	1516581	2239805	2513129	2720017
771	sedoheptulose-7-phosphate	Carbohydrate	Pentose Phosphate Pathway	35649	GC/MS	100001628	2070	691.35	2646-35-7	616	596	C05382	HMDB01068		47731	37308	45081	18044	56915	54799	41105	33502	14377	55268	38949	78626		110075	43093	38840	59339		33156	45404	48138		30977	37519	25952	48691	29689
9	serine	Amino Acid	Glycine, Serine and Threonine Metabolism	1648	LC/MS Pos	503	676.7	106.05	56-45-1	5951	5736	C00065	HMDB00187	354444576	366938528	438146688	403744160	377264608	353444960	331443328	392987968	405481312	281684192	331196800	387270592	380473056	353548896	402107200	374898880	361729536	312846656	426164992	266838256	288475808	373706240	371071072	376341472	391209728	345860608	344373856	339732736
624	serylisoleucine	Peptide	Dipeptide	40193	LC/MS Pos	100003201	2050	219.134	510-791-9560	71429009	16568376			698066	1324433	708218	139454	417764	447461	174478	294388	716616	867812	212316	135045	1077220	619120	900660	312588	357220	93521	473456	262255	395697	177578	329089	336353	622534	88802	543647	291106
625	serylleucine	Peptide	Dipeptide	40066	LC/MS Pos	100003202	2109	219.134	6665-16-3	7015695	10438627			6637417	10662696	7556585	3111832	5512124	7263592	4472618	5686263	7275643	7796907	3018361	3384867	7995603	6346998	9199882	5503328	5214055	2016923	4914584	3325175	4947053	3461013	3440311	4491617	6153760	3948058	6798901	6655417
626	serylmethionine	Peptide	Dipeptide	42043	LC/MS Pos	100003523	1565	237.09	3227-09-06	151087	14732173			503177	795993	600602	231424	350513	478338	445077	424184	619042	670203	163184	266135	574240	425766	743795	309249	341857	60192	332086	79179	289001	278686	333201	289915	400825	251617	554119	462160
627	serylphenyalanine	Peptide	Dipeptide	40054	LC/MS Pos	100003253	2351	253.118			14732161			1364372	1817193	1364599	579785	958990	1366216	972506	1041423	1255559	1287318	411539	675706	1493002	1150974	1566584	965372	838100	260974	796376	645018	906478	720252	627047	853966	1075619	784339	1204465	1068995
630	seryltyrosine	Peptide	Dipeptide	42077	LC/MS Neg	100003525	1436	267.099	21435-27-8	4575735	3768506			139149	241203	145772	61723	107578	135515	53004	139455	160692	156104	27561		183151	144146	192032	94059	108226	26137	94354	66678	100966	36548	52020	64554	101127	73578	169933	135552
631	serylvaline	Peptide	Dipeptide	42058	LC/MS Pos	100003522	1514	205.118	51782-06-0	7020159	16568384			1086648	1967243	1426323		702364	1617618	517378	791282	929035	1008532	422453	241878	1994409	1118885	1762559	1655122	904017	323619	676867	493734	821575	278621	851868	580586	1589225	493285	1032929	976561
848	sorbitol	Carbohydrate	Fructose, Mannose and Galactose Metabolism	15053	GC/MS	506	1843	319.1	6706-59-8	5780	96680	C00794	HMDB00247	953102	1029422	955164	600909	1540652	2176226	845004	1744471	807838	2685567	1541960	948753	1270669	1922136	1754762	1426406	1511704	4850692	777184	1749189	6484968	946469	1188519	619809	1385562	526318	730394	1148512
342	spermidine	Amino Acid	Polyamine Metabolism	485	LC/MS Pos	50	533.5	146.165	124-20-9	1102	1071	C00315	HMDB01257	98059320	35421652	33906528	47584404	48438432	60316744	63664220	31472746	42515780	55246444	406323744	57623588	62878408	163394128	46808672	31973218	46081600	253151888	51704060	29004680	36916828	244028864	267347328	405544256	30027608	134007904	56693132	54160880
341	spermine	Amino Acid	Polyamine Metabolism	603	LC/MS Pos	507	500.4	203.223	71-44-3	1103	1072	C00750	HMDB01256	776101	295157	223211	228020	323203	478319	695018	136463	364454	177606	16879778	595688	584480	2615384	185585	445054	285645	22362204	324934	237093	110303	10220276	11505900	23780680	119495	2625092		870175
1505	sphinganine	Lipid	Sphingolipid Metabolism	17769	LC/MS Pos	313	5178.3	302.305	3102-56-5	3126	3014	C00836	HMDB00269	4786377	3177256	3702589	10203705	6667021	7141690	5889400	8832028	5968393	10989597	11155791	8305515	4958560	5579352	6721368	9562864	9910245	7348617	10671767	6802952	4332579	3595938	4631301	6351682	4191740	4306826	5785640	5631737
1514	sphingosine	Lipid	Sphingolipid Metabolism	17747	LC/MS Pos	297	5179.9	300.29	123-78-4	5353955	4510275	C00319	HMDB00252	53919224	30800964	25873312	73674896	44468380	37975804	49289176	66334484	65796100	56733372	68325784	59585320	29335252	33338038	62030340	83438448	56851756	41573300	58940664	53921024	21754140	32438640	35924200	44332464	27131564	33256954	44659128	38306856
2778	stachydrine	Xenobiotics	Food Component/Plant	34384	LC/MS Pos	100001296	838.7	144.102	4136-37-2	115244	103115	C10172	HMDB04827	77327784	45177964	61843756	43612024	57481712	45247524	73640504	30951930	48433000	19663456	42111080	46106028	48460488	48009044	43341700	53743816	53021964	61014244	42412560	70502536	25934154	50659072	59374408	52885144	33951948	69289968	61497292	39101480
962	stearate (18:0)	Lipid	Long Chain Fatty Acid	1358	LC/MS Neg	439	5872	283.264	57-11-4	5281	5091	C01530	HMDB00827	6685108736	7283835904	7805926912	6365946880	8222863872	7350512128	7199010304	7984561664	7652208128	9976547328	6273634816	7589707264	7838049280	7538204672	6959294976	6530304000	7065309696	6973137408	8632292352	6736991232	7944373248	7274340864	7384077824	7388061184	7325713408	6909788672	7281605632	7316946432
988	stearidonate (18:4n3)	Lipid	Polyunsaturated Fatty Acid (n3 and n6)	33969	LC/MS Neg	100001229	5395	275.202	111174-40-4	5312508	4471933	C16300	HMDB06547	5159292	9270817	14003289	5574988	11343352	10413826	5250843	13332120	5815049	8259750	4686416	5959535	12859849	9797043	5357114	3796186	3774924	9631655	14035054	4832194	8829581	5485347	4516539	6390895	8259779	4336082	6069518	8071078
1509	stearoyl sphingomyelin	Lipid	Sphingolipid Metabolism	19503	GC/MS	1538	2645	311.3	85187-10-6;85187-10-6	6453725	4956085	C00550	HMDB01348	240649	396172	452105	588396	452935	376143	429383	501463	469301	351614	439331	413949	452147	246722	558945	489827	458582	343958	477984	411800	286567	469710	630906	440593	560861	455390	532751	507169
1463	stearoyl-arachidonoyl-glycerophosphocholine (1)*	Lipid	Lysolipid	48386	LC/MS Polar	100006135	869	854.591						6549818	5681058	6864209	6156611	6685091	5338420	6457728	6034451	6264617	5397012	7396761	6698020	6714560	6664268	5947413	4946033	6378161	4826297	7419805	5159797	4744535	6032179	6017042	4883980	7128310	5864009	6483807	6229283
1464	stearoyl-arachidonoyl-glycerophosphoinositol (1)*	Lipid	Lysolipid	48282	LC/MS Polar	100006136	897	885.549						19139094	18517524	21375284	21393758	18394888	20736466	18868888	20202588	19342226	17150826	19675730	19345716	20081542	20056838	18186754	20315582	19109812	20978410	20495770	17216686	18326464	21612898	21472336	20520250	19874420	22080188	20547512	19104962
1172	stearoylcarnitine	Lipid	Fatty Acid Metabolism(Acyl Carnitine)	34409	LC/MS Pos	100001391	5256	428.373	18822-91-8	6426855	21233653		HMDB00848	29082870	15333531	8742870	20038276	16009858	17339456	40162248	21189592	18377862	8842664	23633186	23792928	16302358	13062683	20304962	36459896	30759164	21641652	16262042	36128876	11513737	18766094	12534082	23244642	9331141	20171620	27186320	13031092
1071	suberate (octanedioate)	Lipid	Fatty Acid, Dicarboxylate	15730	LC/MS Neg	100000016	804.3	173.082	505-48-6	10457	10025	C08278	HMDB00893	2418381	2946119	2220213	2073710	2850272	3556543	2693661	2476806	2549982	2212947	3586847	2945923	2672137	3130817	1980398	2321903	2197483	2828163	1708813	2109411	1215333	3344604	2755377	3391967	2993575	1335722	3366766	2052836
929	succinate	Energy	TCA Cycle	1437	LC/MS Polar	252	3149	117.019	110-15-6	1110	1078	C00042	HMDB00254	91170896	93790296	100779680	100287928	96011432	92835920	98791952	91477400	113401672	66375880	100515512	145860464	87031952	68368272	93878432	107550760	71138688	71435240	75080936	92427776	89108568	113025904	109569136	92346312	80203168	89547552	102324776	66986644
928	succinylcarnitine	Energy	TCA Cycle	37058	LC/MS Pos	100001948	1419	262.129						793237	1312830	1269948	402411	966203	1677304	892699	1182920	764371	474304	501635	945608	1050098	905148	1225801	856854	679652	490326	4205273	880250	1949756	779833	821220	965567	642889	703806	947061	934089
3097	sulfate*	Xenobiotics	Chemical	46960	LC/MS Neg	100002528	616	96.9601	14808-79-8	1118	1086	C00059	HMDB01448	70910376	75022096	101893176	69034624	118085232	139014480	50459072	67317384	72174648	48926124	135526240	103756360	69411344	90407576	87997592	93833104	77659272	87760664	77841016	89974800	83116760	92129800	77371680	83895072	94480264	64539912	71090824	106738240
296	taurine	Amino Acid	Methionine, Cysteine, SAM and Taurine Metabolism	2125	LC/MS Neg	512	690	124.007	107-35-7	1123	1091	C00245	HMDB00251	621605568	549892416	491405632	747198528	504535584	465634688	735906176	722152832	528780768	444431040	536130176	572081152	503820512	656572352	579353216	718072960	546584512	614500224	464317984	406642176	350267488	739961728	544137280	549031744	659584960	584040448	663336384	681049152
1707	tauro-alpha-muricholate	Lipid	Primary Bile Acid Metabolism	42605	LC/MS Neg	100004064	4745	514.284						4994308	2162099	3673720	5316247	5297943	1486399	12591821	776231	1466917	2979474	2534354	1377847	4385070	4039824	11786476	2161725	6633576	960415	4768228	1901648	6231048	3287089	1176120	1738000	3376936	992719	2069316	8680629
1708	tauro-beta-muricholate	Lipid	Primary Bile Acid Metabolism	33983	LC/MS Neg	100001250	4774	514.284	25696-60-0	168408	147312		HMDB00932	2391448	433485	1669148	1452493	1829927	269647	6471809	555910	459027	741801	888883	351057	2454359	1606790	4404317	1483900	1481851	335824	2245127	1230321	2993200	454274	812312	1327379	1234755	90226	1140518	24235054
1704	taurochenodeoxycholate	Lipid	Primary Bile Acid Metabolism	18494	LC/MS Neg	1629	5250	498.289	6009-98-9	387316	343282	C05465	HMDB00951	13607478	4795178	11942072	11537107	12577473	2897225	42686316	2371139	3785340	4178890	3770567	7374359	12425784	10251332	25993816	4198885	12483438	2381498	14743358	4303374	15955628	4928671	3191563	4997936	10005088	1535582	6110955	11195022
1701	taurocholate	Lipid	Primary Bile Acid Metabolism	18497	LC/MS Neg	1648	5150	514.284	145-42-6	6675		C05122	HMDB00036	29481246	15375296	49629716	17738974	35760060	13053703	94458888	10059403	17077258	12312381	10450839	10629462	53111640	16768662	48740368	22118630	40647452	16537794	16328467	20290760	19705054	13851835	15585351	7185345	16922960	5368395	11634228	95844224
302	taurocyamine	Amino Acid	Methionine, Cysteine, SAM and Taurine Metabolism	35117	LC/MS Pos	100001418	760	168.044	543-18-0	68340	61635	C01959	HMDB03584	156066	256097		438392	200509	183199	479108	380383	259677	1922911	131394	210450	468638	425231	341369	613170	244304	764683		370195	239404	493132	771491	1983369	342358	1057979	742615	367632
1712	taurodeoxycholate	Lipid	Secondary Bile Acid Metabolism	12261	LC/MS Neg	1668	5257.4	498.289	207737-97-1	2733768	2015539	C05463	HMDB00896	865983	976495	3695112	1445010	1724726	1191871	5272491	487833	875933	2050144	733718	804724	1773307	1168651	3753049	443264	1655685	1043705	1472501	2024961	841603	920615	1726325	1657710	711083	737315	168414	3415136
1733	taurohyodeoxycholic acid	Lipid	Secondary Bile Acid Metabolism	43588	LC/MS Neg	100003869	5073	498.289	38411-85-7	119046	106373			1366429	813767	1715228	1166291	961191	642010	4209102	683312	576527	2274565	646878	689830	5356510	1625587	8264412	1200821	672346	765547	1706638	2706382	2857052	1619555	1348784	1099330	945760	341418	881985	25477736
1718	taurolithocholate	Lipid	Secondary Bile Acid Metabolism	31889	LC/MS Neg	100001065	5345	482.295	516-90-5	10595	10150	C02592	HMDB00722		66678	206627	363656	125534		555082		38351	41866	49370	94804	85533		411373				119998	72094		238683			54079	38711		675798
1719	taurolithocholate 3-sulfate	Lipid	Secondary Bile Acid Metabolism	36850	LC/MS Neg	100001658	5026.7	280.622	64936-83-0	440071	389078	C03642	HMDB02580	968943	701015	385450	1622651	409828	354790	1178122	193625	698671	309700	882210	603956	459776	499037	557787	378211	111782	276203	436223	255942		1294444	410916	489135	497372	407949	212132	3999406
1723	tauroursodeoxycholate	Lipid	Secondary Bile Acid Metabolism	39378	LC/MS Neg	100002912	5025	498.289	14605-22-2	9848818	24539842		HMDB00874	1950030	325046	782129	1424290	1541846	137559	5304446	112821	652882	264440	557269	246645	854468	769794	4769765	223814	629585	106702	1349150	151759	1038842	593480	141047	203766	889278	127487	469881	2612859
2393	thiamin (Vitamin B1)	Cofactors and Vitamins	Thiamine Metabolism	5341	LC/MS Pos	873	702	265.112	59-43-8	1130		C00378	HMDB00325	8956814	11577274	17815678	17409596	12809048	11721862	9139942	8581844	10283131	13567698	12793036	16481470	18812934	12851852	17058284	11731618	14504848	13866822	11309620	15855124	10102938	18888204	16826570	14504214	17920652	9110595	11540297	14460555
789	threitol	Carbohydrate	Pentose Metabolism	35854	GC/MS	100001419	1513	217.1	2418-52-2	169019	147828	C16884	HMDB04136	294941	217924	131873	224315	100314	294941	683471	79393		68462	1381509	652827	1084729	979307	53826	259165	460323	1333204	205931	72970	266994	2217034	1712004	706253	197769	892839		476598
2345	threonate	Cofactors and Vitamins	Ascorbate and Aldarate Metabolism	27738	LC/MS Polar	100001022	2384	135.03	70753-61-6	151152	133224	C01620	HMDB00943	213612912	193745952	289633664	411179008	173791984	284884512	242381376	189753952	199778640	182059424	319009696	640995264	226702400	325131680	226259904	256627408	275685760	262384704	193744832	257109824	112867360	326289824	311963040	341875680	232897296	209560336	227652912	214455744
14	threonine	Amino Acid	Glycine, Serine and Threonine Metabolism	1284	LC/MS Pos	564	701.5	120.066	72-19-5	6288	6051	C00188	HMDB00167	663717056	745113792	939282048	812830144	765229120	720970816	695268224	723298688	797660288	723542656	646460992	912236800	820515200	705176128	850961088	730874048	751333568	599166976	867144576	520676000	450787904	757065408	750244032	752423040	796632320	573581568	692355968	714018560
639	threonylisoleucine	Peptide	Dipeptide	42972	LC/MS Pos	100003203	2135	233.15			16568391			553431	947328	835427	300025	558170	696443	352794	471331	581537	746321	297931	535026	649322	554842	756734	401841	636853	192011	593675	348867	460790	482594	404587	518510	581096	369334	618329	497710
640	threonylleucine	Peptide	Dipeptide	40051	LC/MS Pos	100003204	2205	233.15	50299-12-2	4420322	3620711			3917932	7163266	5036639	1213565	3493177	4882355	2612051	3326007	4588021	6037509	1671437	2154224	4771099	3465497	5679889	2501670	3564830	881477	3017850	1618012	3657741	2154332	2039669	2554546	3778912	2359879	3776843	3803844
641	threonylmethionine	Peptide	Dipeptide	42068	LC/MS Pos	100003535	1665	251.106	90729-28-5	7020165	16568393			198338	379023	205205	80754	167754	270395	119662	212366	245197	111335			261835	151356	293105	98685	165800		122461		162848	71483	71242	134533	106004		248778	133656
642	threonylphenylalanine	Peptide	Dipeptide	31530	LC/MS Neg	100001125	2322	265.119	16875-27-7	4099799;4099798	3313819			198283	421214	246805	34343	159013	263375	147490	154047	230269	336615	55946	112419	254150	167968	275694	153569	191560	13402	154188	99661	279529	123836	124379	150117	202551	131097	201630	170289
645	threonylvaline	Peptide	Dipeptide	42011	LC/MS Pos	100003534	1596	219.134	99032-17-4	416721;4278432	368896			889286	1449771	1130482	312084	624225	1561687	470991	587146	997804	1850133	206802	400301	1132438	859097	988270	407771	459816	165325	985952	290297	691541	533671	598767	590938	818389	639746	967311	797554
2300	thymidine	Nucleotide	Pyrimidine Metabolism, Thymine containing	2183	LC/MS Pos	872	1979.5	243.098	50-89-5	5789	5585	C00214	HMDB00273	3598947	5550993	9179527	3301105	5767849	2736169	7597222	6045521	5861635	2873783	4263098	5515458	4637112	3039276	4040224	4262735	3432536	4855204	5032029	2680734	5775251	7965730	5591316	3502837	3869395	1948695	4092247	4262373
2301	thymine	Nucleotide	Pyrimidine Metabolism, Thymine containing	604	LC/MS Neg	882	1654	125.036	65-71-4	1135	1103	C00178	HMDB00262	3527313	4015099	4606202	2792504	3586179	2000987	5081145	3547780	3767994	8364698	2381089	3589902	2056504	1779850	2851403	2818659	2037136	3061016	2767292	2379370	4165226	4251656	3351407	2936591	1898171	2526382	4550317	2392497
254	tigloylglycine	Amino Acid	Leucine, Isoleucine and Valine Metabolism	1598	LC/MS Pos	1161	2518	158.081	35842-45-6	6441567	4945715		HMDB00959	1620696	1373656	1301465	1330181	1910374	1050324	1467017	1483024	1017677	857043	1795685	2358473	1185915	1212285	1272749	1281605	1107387	801805	1835132	942414	750288	1567294	971278	1167338	1651784	1026236	1590938	1191008
253	tiglyl carnitine	Amino Acid	Leucine, Isoleucine and Valine Metabolism	35428	LC/MS Pos	100001597	2354	244.154	64191-86-2	22833596	17216200		HMDB02366	1009891	1467259	1291065	1451519	1441772	720708	2466412	1685403	967694	653909	1121436	1074831	1572738	1552624	1363273	1393875	697888	1068151	1730175	858049	981652	1054982	1104366	1298124	1170612	996178	1284006	1389384
324	trans-4-hydroxyproline	Amino Acid	Urea cycle; Arginine and Proline Metabolism	32306	LC/MS Pos	1001	685	132.066	51-35-4	5810	5605	C01157	HMDB00725	26608150	28889686	82122344	19743400	58510116	38322024	21654532	18842986	36850228	13534561	27967464	66963772	21293090	41218060	30294342	20555770	88434392	25298226	57029284	116663696	34787520	33048604	30130244	32724814	89309056	26072588	91795248	25548068
57	trans-urocanate	Amino Acid	Histidine Metabolism	607	LC/MS Pos	537	1125.4	139.05	104-98-3	736715	643824	C00785	HMDB00301	4680777	3020287	5029275	3143966	2877176	10220918	2510685	3819439	1626121	3372885	2097892	7108099	2825133	1929029	3358394	2677645	3903702	2767032	4541192	3425724	10332379	2953072	3581958	3130489	7435684	1801162	3746065	5458034
936	tricarballylate	Energy	TCA Cycle	15729	LC/MS Neg	2053	578	175.025	99-14-9	14925	14220	C19806	HMDB31193	20593176	6580747	19688078	35750684	6817698	7397278	38895640	7553396	34509888	1258579	7793726	22235632	5049160	9751373	20063648	3830437	14277588	9861994	19591480	7301568	7448880	10129355	9508989	8416928	25921826	13677896	15333238	98995984
2327	trigonelline (N'-methylnicotinate)	Cofactors and Vitamins	Nicotinate and Nicotinamide Metabolism	32401	LC/MS Pos	100001092	771.8	138.055	535-83-1	5570	5369	C01004	HMDB00875	26749470	15275423	21243624	15098155	17707368	22895496	23032672	12425313	15170260	22214604	19339694	17396682	24493870	23724972	16476170	19514784	28595256	28332842	25016740	30917750	36023836	17692552	19005030	21108118	26517014	21004124	35753512	22758434
177	tryptophan	Amino Acid	Tryptophan Metabolism	54	LC/MS Pos	565	2440	205.097	73-22-3	6305	6066	C00078	HMDB00929	1801047936	2033161216	2567866368	2108601344	2103721728	2040440448	2109645312	2131674112	2433207296	3169093120	1566628992	2476233984	2138496768	1989747712	2236628480	2060629504	1912374528	1637250432	2288968704	1576792704	1419654144	1985063808	2128876800	2069427840	2136974976	1367641216	2148167168	2251389952
648	tryptophylasparagine	Peptide	Dipeptide	40661	LC/MS Pos	100003620	1965	319.14	175027-11-9		16568398			276110	496833	545597	366457	184796	237852	220153	301921	379957	321085	73314	269242	614722	286763	474135	524538	273567	47485	262374	243158	152021	144230	120858	118274	488070	39607	429987	305207
650	tryptophylglutamate	Peptide	Dipeptide	41401	LC/MS Pos	100003619	2260	334.14	36099-95-3	3634442	2868834			3427193	4920547	4082386	2207546	3274767	4750221	3098751	3507730	4695116	3085438	1719369	2816066	3784124	2693639	5354908	4870770	4346099	1175687	3290025	4334715	2938046	3059055	2130468	2033071	3777820	2646640	4053551	2887352
651	tryptophylglycine	Peptide	Dipeptide	43028	LC/MS Pos	100003609	2364	262.119	7360-09-0	263471	231453			1615553	4002739	4228532	748089	2483821	6197275	993051	1730899	2283270	8213830	1807566	1562996	3205540	1783300	1965558	1859477	1833867	949787	2157306	1424684	1761279	2651951	2086042	2175305	2785228	1639354	2421001	2831460
653	tryptophylleucine	Peptide	Dipeptide	40080	LC/MS Pos	100003206	3444	318.181	13123-35-8	323786	286756			226208	174161	191590	54879	125773	248167		132052	294228	163315	187266	66313	180556	116812	274533	285290	157780	37599	121625	204566	127034	90331	54424	120629	77473	149304	167058	155336
106	tyrosine	Amino Acid	Phenylalanine and Tyrosine Metabolism	1299	LC/MS Pos	815	1516.3	182.081	60-18-4	6057	5833	C00082	HMDB00158	3452333056	3910213120	4554459136	3963517440	4016619520	3865038080	3986004992	3927378688	4357719040	4669858304	3032299776	4305074176	4000084992	3931783680	4318867456	3888231424	3655430656	2958995968	4144587264	2938903296	2883406336	3641503744	3906703616	3696639232	4007658752	2934287616	4155686656	3876718592
662	tyrosylalanine	Peptide	Dipeptide	40018	LC/MS Pos	100003254	1598	253.118	730-08-5	5496455;7020632	4593326			787623	1080892	1572938	958413	710728	788418	938772	956443	878476	487969	388909	1008078	1490655	789213	1172106	1381588	637952	261147	741728	819114	471113	780363	603364	452137	1420173	538836	887087	787594
663	tyrosylarginine	Peptide	Dipeptide	42955	LC/MS Pos	100002091	1164	169.595		2932	2829			638766	1466437	1723132	539719	1009129	1966525	759485	1194767	1008447	2355835	429986	617047	2064169	1567935	459154	925426	852246	332782	979665	429854	764808	806645	852246	804957	1698318	531384	1116520	1803234
664	tyrosylglutamate	Peptide	Dipeptide	42953	LC/MS Pos	100003251	1561	311.124		7009628	14526366			5027387	4762896	6746282	6920380	3799861	3466282	4671374	4718632	5322512	2755738	2311413	5375161	5278696	4526422	8196976	6961225	3694666	1552957	4624116	4836298	1626631	3354265	2624742	2524557	4866198	2807514	5675449	3915137
665	tyrosylglutamine	Peptide	Dipeptide	41459	LC/MS Pos	100003606	1460	310.14	28252-40-6		14129234			363781	348908	677129	561014	313626	252182	300368	281396	348803	150447	237142	407518	577051	335650	512980	556425	269567	117572	229493	388311	28585	299123	196388	58295	590056	224885	223285	226171
666	tyrosylglycine	Peptide	Dipeptide	41375	LC/MS Pos	100003598	1605	239.103	673-05-5	259323	227627			4456707	7004592	8199609	4172798	4911847	5976717	3797583	5805927	5229291	5819560	2337127	4342348	8658124	6727042	6457163	6592293	3335501	1882117	4235127	3593751	2515831	3392704	3299786	4928879	7871731	4684277	7820240	5935732
668	tyrosylisoleucine	Peptide	Dipeptide	40075	LC/MS Pos	100003207	2540	295.165	40829-32-1	7019110	14526371			373117	476299	641844	147079	267784	516678	336822	287689	446935	273248	214147	364926	463163	386090	642976	484976	340643	91761	486157	297074	269884	335316	297020	263498	469510	278082	443401	412212
669	tyrosylleucine	Peptide	Dipeptide	40031	LC/MS Pos	100003208	2690	295.165	17355-10-1	87071;7009561	78540			1105413	1130750	1100887	912287	781832	1062127	868079	970067	1172611	948059	743794	1111667	1228927	1025579	1456020	1213998	908104	481530	936807	959311	670579	812318	885523	755492	1049460	755050	1102057	928523
671	tyrosylphenylalanine	Peptide	Dipeptide	41492	LC/MS Pos	100003601	2920	329.15	17355-11-2	3421919	2665517			301411	627435	783624	229006	554261	802784	377058	454264	344189	726878	277421	528660	806672	617779	416247	337177	355878	271045	420600	378904	365146	391795	477370	419563	738222	307074	541211	761380
673	tyrosyltyrosine	Peptide	Dipeptide	40667	LC/MS Pos	100003604	2180	345.144	1050-28-8	5057430	4234749			91188	126504	141363	107757	80901	43625	94797	73470	70880			83897	105672	98196	161739	173622	112774	21658	91290	113212	32584	91239	69956	38137	138149	75478	88564	58708
674	tyrosylvaline	Peptide	Dipeptide	41424	LC/MS Pos	100003599	2082	281.15	17355-09-8	7009560;7009559	5373139			486142	653279	806414	289901	451507	297050	387214	349893	657195	587543	170010	400989	495437	534895	672993	186076	216563	181655	319124	138370	307267	326757	219585	361201	436195	186857	525236	379155
2260	uracil	Nucleotide	Pyrimidine Metabolism, Uracil containing	605	LC/MS Pos	825	1152.2	113.035	66-22-8	1174	1141	C00106	HMDB00300	344230336	326277952	384760288	361163648	343313952	316236128	391458112	345891840	354412512	276255488	289640512	358088704	361873280	331452096	383846208	353397184	298935840	328800288	334829920	261887264	223999136	379591072	355292352	374560864	342770688	309178592	362131712	342227424
2181	urate	Nucleotide	Purine Metabolism, (Hypo)Xanthine/Inosine containing	1604	LC/MS Neg	1134	757.1	167.021	69-93-2;120K5305	1175		C00366	HMDB00289	123700264	89447192	138112176	116330152	120260848	141915728	100326984	105937560	123620624	253448032	76232088	157478304	96344640	131356256	128162408	106064696	164854288	96938016	126457176	117957808	125712320	97270824	124967464	145813744	111321048	104488304	175171296	159184464
304	urea	Amino Acid	Urea cycle; Arginine and Proline Metabolism	1670	LC/MS Pos	533	739	121.072	57-13-6	1176	1143	C00086	HMDB00294	12293907	4580890	8620796	9456334	9241865	7784014	22822272	6501282	2971393	10941669	18610826	6980988	11972147	12676623	3153071	10069469	6641326	6966312	9612616	5504612	5897195	18210120	9384169	7999728	7809909	10677644	14984294	15849822
2259	uridine	Nucleotide	Pyrimidine Metabolism, Uracil containing	606	LC/MS Neg	535	1457.6	243.062	58-96-8	6029	5807	C00299	HMDB00296	42064780	61030420	67988752	38677096	45900544	49944996	55520868	55619212	66272492	41314752	53183140	39770872	85671936	54117800	69852368	48691488	61982404	47617488	51317720	44334056	43431124	49467600	55801152	43206904	81497888	27072136	40758656	59571060
2256	uridine-3'-monophosphate (3'-UMP)	Nucleotide	Pyrimidine Metabolism, Uracil containing	39764	LC/MS Polar	106	3800	323.029	35170-0-7;35170-03-7	101543	91753	C01368		168729	231263				226280	89749		172024	229253	339011		281767	138259	378471			250041		171852	221544		49105	995278		136836	262114	259393
1721	ursodeoxycholate	Lipid	Secondary Bile Acid Metabolism	1605	LC/MS Neg	1135	5055	391.285	128-13-2	31401	29131	C07880	HMDB00946	2736523	856091	656380	8092871	732386	394263	3094228	149874	1504838	232019	2419872	481853	287200	442590	1860961	34097	535443	281606	1334873		1062666	882819	132337	466715	967599	1501255	348606	1042763
1161	valerylcarnitine	Lipid	Fatty Acid Metabolism(Acyl Carnitine)	34406	LC/MS Pos	100001394	2555	246.17		6426903	4932322		HMDB13128	2436583	3343794	2451086	1707421	2473963	1483401	2664722	2581605	1848118	1553547	2280720	1400890	1780178	1561009	2027655	1589498	1619705	1877434	588207	2707220	2417560	2051172	1340625	2722964	1783880	2823769	3960690	1675673
259	valine	Amino Acid	Leucine, Isoleucine and Valine Metabolism	1649	LC/MS Pos	566	1042.1	118.086	72-18-4	6287	6050	C00183	HMDB00883	3186289664	3685239552	4433627136	3899831296	3745177856	3665497856	3654761728	3706758656	4345966592	4416731136	2980079360	4357706240	3779027200	3658676224	4046541824	3725968384	3472730112	2948113664	4188874752	3041522432	2516781568	3549707776	3957158400	3605943552	3792437504	2600505856	3772440064	3764357632
675	valylalanine	Peptide	Dipeptide	41518	LC/MS Pos	100003636	1275.3	189.123	27493-61-4	334517	296432			3517209	6678410	5357457	979169	3708425	4471638	2038172	3321177	4618590	6809581	1333779	1286920	4872021	3010886	5788348	2662791	3563862	488691	4208423	1924846	3613527	1852643	1919291	2288471	4471152	1955409	4494445	3890559
681	valylglycine	Peptide	Dipeptide	40475	LC/MS Pos	100003641	1372	175.108	686-43-1	136487	120256			12802666	22183614	16445258	6988694	13209028	18654054	8303465	11981882	18636146	30985498	8153588	3915043	16431587	12109211	20902034	12803899	13674842	3047663	17062540	10215595	12045547	6791499	7535127	5241733	15165498	7713556	14672203	14958606
683	valylisoleucine	Peptide	Dipeptide	40050	LC/MS Pos	100003209	2394	231.17	20556-14-3	5246012;5246013	4414314			1771405	2903210	3062079	978850	1800836	1560352	1573094	1768794	3213334	3324328	813172	1936578	1908074	1553746	3238585	977426	1514798	517496	1521460	849910	1471458	1425432	1379946	1376621	1479700	774087	2206572	1566958
684	valylleucine	Peptide	Dipeptide	39994	LC/MS Pos	100003210	2562	231.17	22906-55-4	352039	312586			3752588	7285605	7088266	2120222	4293145	4386961	3282546	4068068	5780135	6573248	2449927	3779900	5628560	3942848	5508979	2396415	3048368	1885506	3861823	1326111	3399801	3570413	3190186	3213082	4825053	1980247	4484805	5587805
686	valylmethionine	Peptide	Dipeptide	40674	LC/MS Pos	100003644	2012	249.127	14486-09-0	292427	258048			411515	1003283	621446	215791	412108	255714	374851	311953	616675	603099	118891	313287	417051	354724	619836	245091	345931	139322	375244	184660	304624	319447	227569	301049	378379	129550	495572	368225
687	valylphenylalanine	Peptide	Dipeptide	40688	LC/MS Pos	100003645	2819	265.155	3918-92-1	6993119;6993120	5361223			304896	1034360	977087		445014	484603	377181	333555	694193	353148		435411	640468		840239	168888	231026		105077		690898	392360	392360		317457	212117	520402	403796
689	valylserine	Peptide	Dipeptide	40716	LC/MS Pos	100003647	979	205.118	15388-94-8	139506	123028			2634866	4901880	3008105	857407	2676417	3312374	2245699	2083764	3076289	4407440	832434	1121199	2903393	2200283	4163605	2407093	2182631	406060	2167101	1059013	2562601	1103745	1634096	2478165	2111166	1631143	2886527	2560225
690	valylthreonine	Peptide	Dipeptide	44543	LC/MS Pos	100004584	1120	219.134	72636-02-3	4046492	3262538			3419788	5754107	4359950	1558832	2950932	4068016	2396158	2706093	4233035	4340778	1774789	1613883	4067813	3261732	4584727	2339727	2963465	987306	3069057	1593747	3229002	2240606	2294640	2423592	3243675	2076781	3442210	3448522
692	valyltyrosine	Peptide	Dipeptide	40697	LC/MS Pos	100003649	2002	281.15	3061-91-4	4065033	3280382			472131	615987	327655	264261	621272	439420	597531	468340	492862	2143832	277437	307627	614045	522301	325552	399567	494984	141523	233567	410500	825869	90354	151349	330235	494298	684753	852649	732042
693	valylvaline	Peptide	Dipeptide	40728	LC/MS Pos	100003650	1856	217.155	3918-94-3	409682;4280382	362559			2472370	4848718	3531901	675771	2574650	2565701	1973470	2252021	3810518	4005933	911918	1512058	3246067	2376824	4403237	1594691	2374848	683709	2038292	892472	2568871	1637012	1733415	1627553	2214052	967182	2453070	2831031
2174	xanthine	Nucleotide	Purine Metabolism, (Hypo)Xanthine/Inosine containing	3147	LC/MS Neg	1004	908.9	151.026	69-89-6	1188	1151	C00385	HMDB00292	1017859648	977453568	971521920	861113408	921311488	986787520	1016598720	995008640	1071831808	1501385856	756904896	1045675712	989207872	1026165120	974319552	947268224	1097108736	881252224	964453952	968747840	817617984	954265664	974233664	981036608	968785088	886467584	1158015232	1064059200
2176	xanthosine	Nucleotide	Purine Metabolism, (Hypo)Xanthine/Inosine containing	15136	LC/MS Pos	100000299	1827	285.083	146-80-5	64959	58484	C01762	HMDB00299	44104108	39508608	34061308	29358288	37295068	40368096	40890912	33999408	41656188	47310512	32737756	39431276	33956464	38707704	33870488	36629008	57225380	40154844	33045376	44631520	50085968	36600308	37892440	35678200	38431676	32479362	46648196	49691952
194	xanthurenate	Amino Acid	Tryptophan Metabolism	15679	LC/MS Pos	100000015	2655.6	206.045	59-007	5699	5497	C02470	HMDB00881	1440714	1119193	1153040	1270627	971671	807477	1064487	807046	1646658	599903	1068777	1181760	945471	1876757	1077199	446824	742373	584668	97474	427352	269874	1020224	776800	2482181	2269235	4388108	1568136	668342
785	xylitol	Carbohydrate	Pentose Metabolism	4966	GC/MS	543	1677.6	307.2	87-99-0	6912	6646	C00379	HMDB02917	153373	138495	185829	199511	122108	164135	147133	159112	145432	158353	119437	253934	148840	142726	186501	157984	169711	145329	150912	159417	118579	139785	201962	86967	172654	73945	121453	226897
783	xylonate	Carbohydrate	Pentose Metabolism	35638	GC/MS	100001627	1722	292	73686-31-7	6602431	5034782	C05411	HMDB60256	45826	26915	54811	39699	41601	39448	49565	16797	44210	22172	29140	84478	23467	36311	60270	36559	53820	25118	27337	27482	20141	49241	52719	52165	39622	32482	31732	28868
784	xylose	Carbohydrate	Pentose Metabolism	15835	GC/MS	826	1723.9	204	609-06-3	135191	85957	C00181	HMDB00098	149103	68505	252074	178745	54770	139795	112264	110758	122330	36661	53727	215971	72566	132100	258656	114573	98846	111966	152856	90994	204666	128870	114473	53161	186427	202099	65242	213047
781	xylulose	Carbohydrate	Pentose Metabolism	18344	GC/MS	100000421	1668	306.1	551-84-8	5289590	4451524	C00310	HMDB00654	53047	60305	42936	120089	28383	40951	51660	38223	80913	34230		65479	23458	31992	47823	71449	61273		47246	47052	23603	67584	80610	20079	42137	48888	25143	27406

## Sheet: Raw Data OrigScale(Liver)
													DIET	Control	Control	Control	Control	Control	Control	Control	Control	Control	Control	NK603+R	NK603+R	NK603+R	NK603+R	NK603+R	NK603+R	NK603+R	NK603+R	NK603+R	NK603	NK603	NK603	NK603	NK603	NK603	NK603	NK603	NK603
													IDENTIFIER	8837	8789	8787	9313	9282	9055	9062	9147	8771	8820	8782	9064	9059	9054	9155	9283	9294	9328	9522	8830	9060	9153	9254	9281	9301	9314	9324	9341
													RUN_DAY	1	2	2	1	1	2	2	1	1	2	1	2	2	1	1	2	2	1	1	1	2	2	1	1	2	2	1	1
PATHWAY_SORTORDER	BIOCHEMICAL	SUPER_PATHWAY	SUB_PATHWAY	COMP_ID	PLATFORM	CHEMICAL_ID	RI	MASS	CAS	PUBCHEM	CHEMSPIDER	KEGG	Group HMDB_ID	Control	Control	Control	Control	Control	Control	Control	Control	Control	Control	NK603+R	NK603+R	NK603+R	NK603+R	NK603+R	NK603+R	NK603+R	NK603+R	NK603+R	NK603	NK603	NK603	NK603	NK603	NK603	NK603	NK603	NK603
1501	1,2-dipalmitoylglycerol	Lipid	Diacylglycerol	35727	GC/MS	850	2600	313.3	40290-32-2	99931	90288		HMDB07098	1809685	1217059	1410605			1841717	1178251	1379601		1670601	616733	1296361	1135728			1188327	1424756				1165196	1310737	1184990		843719	892049	1889389	1197657
3089	1,2-propanediol	Xenobiotics	Chemical	38002	GC/MS	100001176	1041	117	57-55-6	1030	13835224	C00583	HMDB01881	15165285	1382669	317743	272527	313980	229698	240700	279252	534398	301438	299103	258744	385816	232355	267527	175479	333410	315689	224435	213600	994821	333347	255638	302576	224041	178886	337589	152484
740	1,5-anhydroglucitol (1,5-AG)	Carbohydrate	Glycolysis, Gluconeogenesis, and Pyruvate Metabolism	20675	LC/MS Neg	100000580	802	163.061	154-58-5	64960		C07326	HMDB02712	9662541	15533850	7848715	11315971	8267039	8390014	5501980	12745819	13142107	9839813	8917076	13760525	21059574	16214812	10347562	9047376	10305387	13143865	23075592	6728046	12079960	10997663	19173088	11984030	14028360	13373957	9881405	20202836
1383	1-arachidonoylglycerophosphocholine (20:4n6)*	Lipid	Lysolipid	34061	LC/MS Neg	100001551	6074	618.341			21403155	C05208		28072348	48234520	72322960	17856256	10567662	21647402	25819638	43536448	2990326	14283678	13725590	17154056	18062464	29860638	11452583	17662526	107765544	52602004	46139728	2882928	14141626	99536448	15514154	18357244	24782192	32210336	2834177	6004751
1412	1-arachidonoylglycerophosphoethanolamine*	Lipid	Lysolipid	35186	LC/MS Neg	100001571	5874	500.278		42607465	21403171		HMDB11517	31551928	48324256	61545068	25435094	23935930	25816116	35995240	54500692	7507245	30091290	23478810	25410586	20277192	47734080	18590540	20681830	80075304	60067352	60570324	7923555	16965780	86080136	24204752	26339518	27800152	44072972	5798898	10087377
1433	1-arachidonoylglycerophosphoinositol*	Lipid	Lysolipid	34214	LC/MS Neg	100001654	5482	619.289						28829474	50643856	61412832	28560926	17118304	25097790	28797544	45036380	9809114	20413354	22510968	29386264	23669818	29354332	13617108	26148762	57528652	36977360	75377216	10050440	18405558	60800064	26266034	38553976	30484458	35088960	9656854	18045358
1490	1-arachidonylglycerol	Lipid	Monoacylglycerol	34397	LC/MS Neg	100001433	6450	303.233	35474-99-8	5282281	4445452	C13857	HMDB11572	343438112	145947744	364400640	70478352	116509648	141462176	191604240	182881088	89829984	172687856	168716096	178160768	215639712	292411392	58487792	95004752	473036576	180560832	372150112	110917056	145744752	439388640	105666776	170287808	154770016	169667328	108204240	129641160
1377	1-arachidoylglycerophosphocholine (20:0)	Lipid	Lysolipid	45456	LC/MS Pos	100001384	6111	552.402		24779473	21403128	C04230	HMDB10390				83279							139652		114925	73210						127837	459504		458753		125032	79680	116773	56818
1497	1-dihomo-linolenyl-glycerol (alpha, gamma)	Lipid	Monoacylglycerol	48341	LC/MS Neg	100006121	6220	305.249						30566668	26155338	52895964	4430841	12184566	14253561	14397223	13722700	7051629	12396184	13325677	15828000	8134248	26584576	5474203	10149852	39740464	15450963	27778786	2524108	7605803	37125144	6652040	31853486	17043560	14776440	4530098	7886779
1376	1-dihomo-linoleoylglycerophosphocholine (20:2n6)*	Lipid	Lysolipid	47124	LC/MS Neg	100001553	6250	622.373			21403157			233028		557786	424726				595746			146130	118469		136101	87612		380785	570035	642000			497683		103434	332947	125604	59496
1495	1-docosahexaenoylglycerol (1-monodocosahexaenoin)	Lipid	Monoacylglycerol	35153	LC/MS Neg	100001481	6522.8	309.222			10477810			132848984	66587836	128184536	22833240	38022008	65272000	65432396	64535828	41142300	55263284	36567856	71701992	66800652	110912384	21531920	30712972	168258768	67796992	104571512	33008004	36472544	159064944	23143806	88962472	65744980	85965528	30098556	40815636
1390	1-docosahexaenoylglycerophosphocholine (22:6n3)*	Lipid	Lysolipid	46202	LC/MS Neg	100001566	5831	642.341			21403169			14967360	31345236	47609320	7063552	4680613	11577675	14971451	19084168	1840267	8364068	4869245	12415384	11703625	17391968	4440102	11378100	78077120	19699638	18685416	1250613	8399297	83978320	4548626	13661259	16763713	26776164	1560197	3011263
1419	1-docosahexaenoylglycerophosphoethanolamine*	Lipid	Lysolipid	44633	LC/MS Neg	100002060	5848	524.278						35998760	53909204	68647664	31025170	22224356	28485212	34050744	54273400	11638174	31999150	16213773	30127062	19190626	56166556	20866490	18259936	104186808	64224088	57634820	6094055	17371902	141585520	16444375	33266656	35957352	61564292	4005892	11184833
1387	1-docosapentaenoylglycerophosphocholine (22:5n3)*	Lipid	Lysolipid	37231	LC/MS Neg	100002063	5958	644.357						2560761	2090417	6026888	1101211	684140	737985	1380405	2601833	152138	596517	1011192	937895	1428591	1967681	524649	421088	6687016	3099118	3844202		743067	7211658	588718	3749953	2990976	2117196	344198	460480
1389	1-docosapentaenoylglycerophosphocholine (22:5n6)*	Lipid	Lysolipid	45675	LC/MS Neg	100005673	6050	644.357						1136132	973099	267891	278203	261366		506173	1299934			737671		432259	69624	126066		1851816	2008024	2846775		251488	3567359	104045	1902969	902447	287662	131949	64892
1385	1-eicosapentaenoylglycerophosphocholine (20:5n3)*	Lipid	Lysolipid	44563	LC/MS Neg	100005351	5689	616.326								3486924	643278	286879	135532		548953			162923			306198	59595		297351	857124						412735		664337
1381	1-eicosatrienoylglycerophosphocholine (20:3)*	Lipid	Lysolipid	46205	LC/MS Neg	100001552	6029	620.357			21403156			977978	977978	9473822	912714	476921	779528	937815	2116640	23171	735289	576512	1279187	888432	1361235	315196	328978	5719728	2595796	1586556		660033	5766206	454550	1337735	1136647	1904277	66267	138863
1379	1-eicosenoylglycerophosphocholine (20:1n9)*	Lipid	Lysolipid	44560	LC/MS Pos	100005352	5878	550.387						35770			477716	406173	257467	114101	238970	767088	277503	380389	392067	1398236	231925			73644		160656	671704	977953	369793	725696		716985	394495	560746	525125
1489	1-linolenoylglycerol	Lipid	Monoacylglycerol	34393	LC/MS Neg	100001435	6214	277.217		53480978	21403134		HMDB11569	43696264	101805680	90972248	7056691	18686408	35106340	29236720	23874602	6308421	25063424	18568018	26123912	19070258	37760892	11867100	42942952	142799248	31486034	54686656	6329258	10604867	87001648	10975968	45820088	22026278	40131476	10461439	13882385
1373	1-linolenoylglycerophosphocholine (18:3n3)*	Lipid	Lysolipid	45951	LC/MS Pos	100005350	5506	518.324						136162		296602		343512	59925	248900	148818	114475		248412	128896		208926	164565		70141		119147	479221	428092	208926	467938	82771		132738	252100	256148
1487	1-linoleoylglycerol (1-monolinolein)	Lipid	Monoacylglycerol	27447	LC/MS Neg	100001040	6477	279.233	2277-28-3	5283469	4446589			2437736704	3719321600	2473581568	253389344	406419008	1113126144	695330624	913888960	232707408	516726112	547308096	919086912	622187712	1484351104	348021856	1501786496	3407319552	1166201344	1938485376	212652384	200882496	2514883840	270885248	2041631360	966964224	1382017280	311010368	440698592
1371	1-linoleoylglycerophosphocholine (18:2n6)	Lipid	Lysolipid	34419	LC/MS Neg	100001395	6160	594.341		11988421	10160888	C04100		11413086	18257790	52280160	7087174	4291360	12645524	9836130	16169099	2067476	6722880	4082560	14224668	7970109	16576031	4124597	10524206	42491488	14297302	16439092	1425772	6543095	50602664	4564810	16457081	16069694	17137390	2148979	2540592
1408	1-linoleoylglycerophosphoethanolamine*	Lipid	Lysolipid	32635	LC/MS Neg	100001570	5900	476.278		52925130	21403170		HMDB11507	5099820	7805620	14378610	4878431	3993728	5814008	3747738	8180517	2098109	5312188	3107207	4666063	3052524	11649383	2861536	3432660	11599018	7056569	6972564	1542758	2083394	11161000	4738205	6036956	5567468	7838393	1539277	1307944
1429	1-linoleoylglycerophosphoinositol*	Lipid	Lysolipid	36594	LC/MS Neg	100001778	5494	595.289						477112	1527593	2736764	1068284	730831	1092725		1494944					49604		507632		2362014	2174158			736453	2317110	2401840	1092725	395984		314244
1482	1-margaroylglycerol (1-monoheptadecanoin)	Lipid	Monoacylglycerol	34391	LC/MS Neg	100001429	6571	269.249	68002-72-2	107036	96316			29116944	65508884	71361328	11972247	15340636	22643520	23808380	20674358	11157651	16466629	17427498	22386544	15848455	29152782	9731905	24905890	61039688	28636548	33622692	9412864	21243786	57308436	11856190	40377156	26378078	24405018	16289944	17782628
1364	1-margaroylglycerophosphocholine (17:0)	Lipid	Lysolipid	44682	LC/MS Pos	100001264	5740	510.355	50930-23-9	24779463		C04230	HMDB12108	937778		590751	1411082	2426129	511063	818389	1088563	1987334	873043	2379266	744262	3193544	960717	508512		801634	861969	892591	1967148	3605434	1298691	2446355	261063	1215163	2166308	2113598	1670071
1401	1-margaroylglycerophosphoethanolamine*	Lipid	Lysolipid	37419	LC/MS Neg	100002171	6218	466.294						2047888	2244104	3349794	1149747	677301	533093	592211	2566280	894446	751619	862778	1331301	389329	2869787	570721	757281	3920413	2269026	2331414	402748	1060781	2101393	948849	1391601	1611770	2526994	576552	314394
67	1-methylimidazoleacetate	Amino Acid	Histidine Metabolism	32350	LC/MS Pos	100001208	833	141.066	2625-49-2	75810	68319	C05828	HMDB02820	5634462	5422728	5253259	4545204	5522540	6241429	3935215	8037241	779471	3309837	6771391	4566562	5758128	4927483	6860797	3650379	6761909	6236482	7382427	11048529	21326618	18373166	3512280	6697792	6836776	7534122	7825794	5541894
2322	1-methylnicotinamide	Cofactors and Vitamins	Nicotinate and Nicotinamide Metabolism	27665	LC/MS Pos	55	691.3	137.071	1005-24-9	10129985	8305504	C02918	HMDB00699	49981564	12352118	38084340	7394470	52509792	41995368	41415308	19492972	27880326	46888880	44853200	30860168	42485192	38368064	14569883	47404172	17129524	19797114	13314137	41889924	50995116	30631410	58000652	49265716	34860656	35439548	102938032	27199646
1476	1-myristoylglycerol (1-monomyristin)	Lipid	Monoacylglycerol	35625	LC/MS Neg	100001618	6353.3	227.202	75685-84-6	79050	71382	C01885	HMDB11561	63232800	316409344	246061584	28477028	51581976	57386060	103141208	73172768	21301012	55112760	85911992	60769336	31868450	117853512	50133024	130912480	129183968	105952760	82770952	22503086	34780008	143506064	35359764	78681664	51274292	79616560	36225524	49158640
1355	1-myristoylglycerophosphocholine (14:0)	Lipid	Lysolipid	45453	LC/MS Neg	100001383	5975.6	542.31	20559-16-4	460604	405289	C04230	HMDB10379	295010	721232	1767984	906839	592757		358008	1540957			479638	190614		1341220	697027		1035299	1911019	313588		384637	1520250	257244		672822	872991	109570	142482
1375	1-nonadecanoylglycerophosphocholine(19:0)	Lipid	Lysolipid	47087	LC/MS Pos	100005353	5950	538.387	108273-88-7		24823014			121789			864770	826046	132169	161287	435214	1010878	571783	357085	117077	1133617	416488	228291		323688	286051	349655	643169	1609419	423121	1378116	46495	428581	699397	926723	481201
1485	1-oleoylglycerol (1-monoolein)	Lipid	Monoacylglycerol	21184	LC/MS Neg	100000924	6794	281.249	111-03-5	5283468	4446588		HMDB11567	3475470592	7724804096	6639249920	679636928	1331023616	2346896896	2871154176	2588592384	217257904	1423406592	1689421440	1596299392	1415929728	2719946496	837204352	5144986624	7801636864	3383446784	5069140480	306423424	384668992	5996540416	682333760	3179954432	1759648640	3506120192	549182848	683451264
1368	1-oleoylglycerophosphocholine (18:1)	Lipid	Lysolipid	48258	LC/MS Neg	100001272	6250	596.357	19420-56-5	16081932	17240641			20628458	13777680	52141452	14856255	10336703	9897384	15685346	32315268	6408227	12145938	12965920	20384710	17015618	17973692	7952506	14989231	63211744	31154168	44460788	7379518	11654024	47411876	8284995	13353253	15814332	24467306	5747754	3310028
1404	1-oleoylglycerophosphoethanolamine	Lipid	Lysolipid	35628	LC/MS Neg	100001569	6125.1	478.294	89576-29-4	9547071	7826021		HMDB11506	9514791	18708366	24137606	12384693	4916010	8448235	6054053	24107444	7760432	7371963	7644846	12332954	7698456	18558250	7238530	9210390	34146392	21132656	16219080	5044639	6258694	23856944	7623895	6215673	10271869	19813070	3546728	2221654
1427	1-oleoylglycerophosphoinositol*	Lipid	Lysolipid	36602	LC/MS Neg	100001777	5599	597.305						678797		14580725			677413		2922579	356120		584257		2272633	934050			9667931	4343370	14331992			2330882		2121704			473688
1436	1-oleoylglycerophosphoserine	Lipid	Lysolipid	19260	LC/MS Neg	100000630	5607	522.284		9547099	7826049						193671				323726					943864					625923	724415		406474
1396	1-oleoylplasmenylethanolamine*	Lipid	Lysolipid	44621	LC/MS Neg	100005372	6250	462.299						385630	2197372	550692	259986				775564				106705		245587	64115	402427	924437	553897	387820			1227994		187758	276032	79110
1362	1-palmitoleoylglycerophosphocholine (16:1)*	Lipid	Lysolipid	47117	LC/MS Neg	100001511	5794	568.326		24779461	21403152			1993005	2400489	14057939	2963466	2200413	1864631	2455506	6856618	327337	2778864	2148163	3183523	223626	3746761	1754703	2054071	13708694	4907847	3330676	518976	2054695	8898773	641364	1581369	1772115	4241566	296494	326995
1406	1-palmitoleoylglycerophosphoethanolamine*	Lipid	Lysolipid	34565	LC/MS Neg	100001784	5691	450.263								4412457	1301306	910962		488165	2336684		521360	592266	506005		377781	396844	175626	843754	2162984	214451	119896	200396	236805	497085	211463		692286
1480	1-palmitoylglycerol (1-monopalmitin)	Lipid	Monoacylglycerol	21127	LC/MS Neg	100000827	6400	255.233	542-44-9	14900	14201		HMDB31074	3113116672	5981838336	6572527104	936452416	1655677312	2237630976	2788238848	3105262848	439741536	2414115328	1586605952	2276891904	1708382720	2512887040	1053016576	5402831360	5499383296	3250726656	3549837056	665401024	1411991168	5185378816	917658688	2960000512	2159321344	2667824128	1254612736	1257989760
1360	1-palmitoylglycerophosphocholine (16:0)	Lipid	Lysolipid	33955	LC/MS Neg	100001263	6380	570.341	17364-16-8	86554	78064			141978080	109281992	204482544	73768096	64345160	60944260	110115120	153737776	45362152	97709816	64397004	100595104	112801880	118035704	52231200	81868016	253648176	146304880	182063232	47065252	104481504	216559584	54531792	101361424	100193496	134632496	51265876	39717188
1399	1-palmitoylglycerophosphoethanolamine	Lipid	Lysolipid	35631	LC/MS Neg	100001567	6057.2	452.278		9547069	7826019		HMDB11503	78260968	152607920	127241368	65536572	48487744	51419012	49505360	131698880	46737808	61699176	50794656	70291328	54342616	123430160	44527864	57914124	151325104	121246272	89141544	29366078	54663512	166834656	56460716	71537520	84968368	107983984	29328114	27555060
1446	1-palmitoylglycerophosphoglycerol*	Lipid	Lysolipid	45970	LC/MS Neg	100005717	5570	483.273		3300276	2548639			1182806	3690172	5751534	383660					161255	372736		475775		1688259	221799			1473477	4563199			2859385		2909526	1544828		153953	157620
1422	1-palmitoylglycerophosphoinositol*	Lipid	Lysolipid	35305	LC/MS Neg	100001655	5564	571.289						16626686	16472669	59503176	11668899	8707337	10597204	21346188	23357162	6123714	13284495	9335270	17364202	18920642	23784536	5693564	10749688	28576038	20767886	35837040	5660607	15146100	30408520	7891762	20914384	20132594	24879664	8784990	13769340
1448	1-palmitoylglycerophosphoserine*	Lipid	Lysolipid	46130	LC/MS Neg	100005805	5572	496.268		9547100	7826050				781336	1217248		217593		483298	955664						1233298	119591			571322			298924		483298		431095		171647
1394	1-palmitoylplasmenylethanolamine*	Lipid	Lysolipid	39270	LC/MS Neg	100003000	6285	436.283			10471193			770331	2770410	1065962	441567			145124	658495	42843		115090		41377	763435	189533	668920	1157572	1392701	713556			1550668	101288	399730	518391	496610		51818
1359	1-pentadecanoylglycerophosphocholine (15:0)*	Lipid	Lysolipid	37418	LC/MS Pos	100002173	5568	482.324						617696		503985	711881	1367347	417279	908902	486202	1629523	1224679	1636417	908504	1552873	1705991	616936		785714	274429	908902	2106341	2508009	504280	1575856	269807	1554457	764158	3751474	1479997
1483	1-stearoylglycerol (1-monostearin)	Lipid	Monoacylglycerol	21188	GC/MS	100000932	2186.6	399.4	123-94-4;31566-31-1	24699	23095	D01947	HMDB31075	139872	227296	181698	152612	135196	172007	140317	123401	93416	106607	133448	114154	125284	109766	104292	210406	132181	141207	156876	102689	125037	140679	87720	223407	101048	99582	126363	134707
1366	1-stearoylglycerophosphocholine (18:0)	Lipid	Lysolipid	33961	LC/MS Neg	100001271	6870	598.373	19420-57-6	497299	435389			79360032	107858992	199313024	98984328	30761798	62907296	44268736	198834448	54789124	38832848	57562976	84085568	60480992	83908496	63633888	61652932	199887872	222654144	93298304	44470800	128538664	215810480	67078248	71424952	79404952	58925040	20236472	40996664
1402	1-stearoylglycerophosphoethanolamine	Lipid	Lysolipid	42398	LC/MS Neg	100001461	6514	480.31	69747-55-3	9547068	7826018		HMDB11130	88273728	103153304	103971936	46307132	32983870	35558336	45161616	102459168	41424068	52818796	38203700	61426644	52762764	60313136	27851918	59680416	94849072	104486624	115116536	28802436	42362904	109738104	34676192	60574516	55164628	62009088	23713050	22181754
1449	1-stearoylglycerophosphoglycerol	Lipid	Lysolipid	34437	LC/MS Neg	100001462	5816	511.304			21403138					129809	181191				239886									343959		233882	316585								207395
1425	1-stearoylglycerophosphoinositol	Lipid	Lysolipid	19324	LC/MS Neg	100000656	5794.3	599.32	796963-93-4		21403067			130968696	93113856	227706304	77053904	65940668	63288992	146981376	173388880	41822680	82618448	69978008	77148128	121663048	133578176	37102444	88974600	207793264	145751824	169565936	58972684	88512296	192942880	61600408	102930712	94347232	128208480	46842488	55689412
1435	1-stearoylglycerophosphoserine*	Lipid	Lysolipid	45966	LC/MS Neg	100004327	5800	524.299		9547101	7826051			27684550	31449008	24556350	13649087	12178658	6818836	18898850	30575912	6927523	9919865	17879518	18308906	24271420	32532778	6889476	19759866	25719218	29355146	24407960	11985822	13075278	31347472	17119558	12878569	19603232	16089917	13340755	6746010
1395	1-stearoylplasmenylethanolamine*	Lipid	Lysolipid	39271	LC/MS Neg	100003001	6500	464.315						474085	3744474	105663	222920				868382			112424		138598	29966	213169	307988	232574	844634	312439			586168		148601	314342
961	10-heptadecenoate (17:1n7)	Lipid	Long Chain Fatty Acid	33971	LC/MS Neg	100001278	5555	267.233	29743-97-3	5312435	4471860			273074272	704168960	854540992	621623168	574658240	340717632	470903424	709895680	167656720	300598432	492074496	264796208	193500112	461503872	444514080	482674944	909449280	803265856	525996544	185907904	277752576	575783040	324544352	434136192	222715312	600511296	248242208	254902928
971	10-nonadecenoate (19:1n9)	Lipid	Long Chain Fatty Acid	33972	LC/MS Neg	100001277	5780	295.264	73033-09-7	5312513	4471938		HMDB13622	140353296	441373664	400713056	106258568	107073288	133995776	175511648	205013072	40719160	116313736	111571696	113406432	88320800	202915248	69917392	266732320	597966848	193918064	254398176	41701804	76950120	307992512	66618672	219783712	140430656	229558400	50941908	60292472
1222	12,13-DiHOME	Lipid	Fatty Acid, Dihydroxy	38395	LC/MS Neg	62	5137	313.238	263399-35-5	10236635	8412123	C14829	HMDB04705	4132062	5268218	5439219	3776114	6257337	3328980	3743543	4602010	2889534	3625853	5120334	2840059	4784081	6017793	3854110	6310036	2915888	2998158	4114310	3925964	4099597	3175136	6194630	4036731	3548274	4634475	4954634	5111314
1214	13-HODE + 9-HODE	Lipid	Fatty Acid, Monohydroxy	37752	LC/MS Neg	100002196	5275	295.228		43013				264424032	149355280	273244032	79443928	144668736	131734344	143067632	154173792	49670404	103049048	171829968	161195664	221662192	136256336	71441640	251600384	204468448	95814992	97909624	100605704	106008472	137807472	147754176	140104432	287773312	96956416	176376608	101465096
1294	15-HETE	Lipid	Eicosanoid	37538	LC/MS Neg	100000565	5298	319.228	54845-95-3	5280724	4444307	C04742	HMDB02110	78109144	7411312	41069832	11940000	19518272	14784252	36757452	32999326	34268044	15877528	44802428	18415722	73772248	21623870	12255522	9674212	37048124	16705041	35271288	19557310	23041848	22195830	39764156	11882439	34876612	13478400	16635160	22591902
1048	15-methylpalmitate (isobar with 2-methylpalmitate)	Lipid	Fatty Acid, Branched	38768	LC/MS Neg	100002945	5695	269.249		17903417				67970568	190543616	167157088	161199952	124236264	72368648	123150368	136080208	68275152	100261832	108388664	93079560	84098736	121024744	106121784	189658064	192746688	170144704	120438168	59331816	79550744	118357216	83931608	113052456	72436000	204710480	79990144	68642536
1209	16-hydroxypalmitate	Lipid	Fatty Acid, Monohydroxy	39609	LC/MS Neg	100002953	5236.2	271.228	506-13-8	10466	10034	C18218	HMDB06294	7506491	7167463	10866764	9094213	10084112	7941277	10144236	9730574	6574393	10193725	10985187	7752623	8490804	11817490	7859685	9014055	7349830	8491194	8528948	6556792	8031982	7250036	10778881	10481460	10289185	8238761	8899115	7278944
1051	17-methylstearate	Lipid	Fatty Acid, Branched	38296	LC/MS Neg	100002356	5993	297.28	2724-59-6	3083779	2340933		HMDB61710	29785022	133887144	79005640	23369126	24590910	26549740	30670820	40329164	24898866	25864628	18539370	26395652	25270644	42439608	16246685	100809888	118527000	41459900	50588668	13321298	20427376	73539064	16054078	47366912	35975708	53697976	14336145	16841344
2294	2'-deoxycytidine	Nucleotide	Pyrimidine Metabolism, Cytidine containing	15949	LC/MS Pos	100000125	1252.2	228.098	951-77-9	13711	13117	C00881	HMDB00014	42390288	48612932	29906968	21552838	25536408	30175712	35301324	25642782	26409990	33701156	36806928	32314218	58862500	22931790	28717080	34911152	32789612	30493142	34420592	22131044	51641348	34472156	38102252	35791892	59538384	34891748	60352928	36824476
2292	2'-deoxycytidine 5'-monophosphate	Nucleotide	Pyrimidine Metabolism, Cytidine containing	533	LC/MS Pos	298	1125.5	308.064	1032-65-1	13945	5414501	C00239	HMDB01202	1165895	798962	677817	518098	1075615	915313	864420	324567	114327	890381	910351	1241213	428242	674036	907236	605951	306604	877264	877537	364131	1199472	409698	1438602	794470	1532186	1160322	1333987	621066
2244	2'-deoxyguanosine	Nucleotide	Purine Metabolism, Guanine containing	1411	LC/MS Neg	348	1751	266.089	961-07-9	187790	163230	C00330	HMDB00085	1990162	3211546	1194943	975239	2273175	1932438	1462501	864744		1590321	2097333	1987110	2207675	1419936	1547013	1260950	635342	1696753	1768855	734099	2147490	1349286	1997053	2645539	2411889	1993214	2852804	1714900
2179	2'-deoxyinosine	Nucleotide	Purine Metabolism, (Hypo)Xanthine/Inosine containing	15076	LC/MS Neg	100000135	1688	251.079	890-38-0	65058	58569	C05512	HMDB00071	4299140	8597001	2659503	1785041	3933623	3367980	3126377	1676744		3402547	4060532	3844363	6871307	2281562	3180368	2851617	1791040	3770648	3605085	1109989	4176400	3100347	4123498	4310197	4750021	4022884	6458854	2718583
2273	2'-deoxyuridine	Nucleotide	Pyrimidine Metabolism, Uracil containing	1412	LC/MS Neg	536	1585.5	111.02	951-78-0	13712	13118	C00526	HMDB00012	405740	731760	319704	441731	329464	305316	292803		154216	342798	272769		386835	366733	108010	519528	174240	319249	266053	254198	500522	344449		393886	296619		383464	522050
2231	2'-O-methylguanosine	Nucleotide	Purine Metabolism, Guanine containing	36811	LC/MS Pos	100001713	1943	298.115	2140-71-8			C04545		162654	168620	187622	170489	158942	136581	244896	106462	1446906	188097	295640	193694	258494	203780	277587	125499	77274	305746	171105	202131	336739	251021	169310	284335	201855	209195	385659	188101
2577	2,3-dihydroxyisovalerate	Xenobiotics	Food Component/Plant	38276	LC/MS Polar	100002417	1050	133.051	1756-18-9	677	657	C04039	HMDB12141	288784	108716	27478	254821	369158		444033	271451		177071	817795		272000	208552	145841	132226	252092	169577	297536	193160	408078	372127	372541	165187	271451		170224
2580	2,8-quinolinediol	Xenobiotics	Food Component/Plant	42975	LC/MS Pos	100004206	3314	162.055	15450-76-7	97250	87777	C06342		107706	360027	576386	87073	358826	317935	251399	85091		594548	698932	381078	343135	342065	388327	245784	550815	205222	622928	448315	265192	102463	753413	769698	576201	75062	713198	304308
75	2-aminoadipate	Amino Acid	Lysine Metabolism	6146	LC/MS Pos	381	793.3	162.076	542-32-5;1118-90-7	469	456	C00956	HMDB00510	4479163	4932668	5969244	6112315	8357013	4451153	6486133	6676155	3266584	5022256	4947152	4545642	6088821	4075487	4979761	3867202	11257587	5190646	4757456	6299702	8605063	9379665	5990065	8806590	6013559	4036787	7741906	3931385
284	2-aminobutyrate	Amino Acid	Methionine, Cysteine, SAM and Taurine Metabolism	42374	LC/MS Pos	1128	766.7	104.071	1492-24-6	439691	388757	C02261	HMDB00650	7287159	5957353	4710403	6466757	4335178	8742911	5841326	11216068	17252632	3724372	8361124	3481349	7530115	6800684	9097524	3936038	24282188	8058504	8826162	6221274	6827753	30981596	4914929	23361372	14918716	9046654	11751780	5214831
1115	2-aminoheptanoate	Lipid	Fatty Acid, Amino	43761	LC/MS Pos	100004542	2530	146.118	1115-90-8	227939	198338			2752947	1268650	2401433	1867645	2697277	2292357	1838633	2330914	1890447	1966143	2764647	2973240	3463089	1897349	2808588	2463429	2553233	2320436	1934035	2504303	4495163	3812326	3618670	2750547	4148181	2188250	2741548	2360558
3116	2-aminophenol sulfate	Xenobiotics	Chemical	43266	LC/MS Neg	100004322	1677	188.002		181670	158022		HMDB61116	392210	555939	459103	368144	540538	410917	491313	344915	15016	597545	567937	233492	703558	705046	613449	332372	172064	434327	383995	193658	757051	313731	1131189	470633	356799	144880	831687	360600
1491	2-arachidonoyl glycerol	Lipid	Monoacylglycerol	19266	LC/MS Neg	100000584	6170	303.233	53847-30-6	5282280	4445451	C13856	HMDB04666	253279712	92228008	192663360	67217200	118254864	109919568	164447200	199335024	77506840	138790576	147713968	126477720	209274128	195031920	55560216	57274172	349454880	179903280	255935968	141502992	186995936	324563456	117536224	139817568	139724912	131647960	136202128	112866224
1384	2-arachidonoylglycerophosphocholine*	Lipid	Lysolipid	33387	LC/MS Neg	100001554	5965	618.341			21403158			27952870	39600704	51369984	18617542	15432282	21329982	26578218	49609020	2813933	15942985	19123558	15925384	23507650	28292244	11305606	16078129	103172144	48702680	38371828	4748678	19698600	94519944	17680644	17600084	24869460	29848736	5804156	7781339
1413	2-arachidonoylglycerophosphoethanolamine*	Lipid	Lysolipid	32815	LC/MS Neg	100001674	5793	500.278						27476924	32891836	47612624	24439308	20576852	18486210	29582862	43870632	6824303	25062296	17550902	19894446	21826720	33300148	17422866	16960546	55146988	45662580	43806028	9954472	19665236	65696908	26002710	20802726	25379722	30591848	9194564	10704862
1434	2-arachidonoylglycerophosphoinositol*	Lipid	Lysolipid	38077	LC/MS Neg	100002470	5443	619.289						21388460	18196066	32110832	11576267	9344759	13829677	14461059	20234020	2230699	12338785	9002380	12836012	12806349	25958142	5987434	7715714	51624536	23358914	19274406	2648494	14358970	36461356	8162423	12891691	19228662	27013098	2570489	7126134
1391	2-docosahexaenoylglycerophosphocholine*	Lipid	Lysolipid	46203	LC/MS Neg	100001565	5760	642.341			21403168			12196916	10557290	22097516	7573319	6144981	7138449	10510728	16853520	698972	5279655	4525255	6701992	8721370	12416997	3521293	5632176	47233300	15602467	11003967	1131123	6757918	37313400	4814011	9869422	12451012	13201222	2502675	3434781
1415	2-docosahexaenoylglycerophosphoethanolamine*	Lipid	Lysolipid	34258	LC/MS Neg	100002061	5707	524.278						25347160	31578486	40925352	21888016	17417926	16169845	27592966	36190056	7783955	21418692	11711688	21163188	18107038	38464396	13900709	12376379	57193412	39780992	29772084	5718404	18473430	77589280	12896881	23877312	29811566	36415732	5028535	10422517
1388	2-docosapentaenoylglycerophosphocholine (22:5n3)*	Lipid	Lysolipid	37366	LC/MS Pos	100002066	5550	570.355						2280312		1716667	3195567	2364583	1477238	1934324	1535268	3468443	3248930	4186902	2589319	3936387	3732698	1429161		1424510	979580	2975511	4630651	3367725	1830166	3824999	2490692	5223137	1817172	3442525	4167280
1382	2-eicosatrienoylglycerophosphocholine*	Lipid	Lysolipid	35884	LC/MS Pos	100001558	5578.6	546.355			21403161			1138489		1925557	2526623	3565728	1378313	2539538	1459272	2341189	3225892	4386031	1864032	3075237	3299743	1643412		946636	1173200	1524814	3795654	5402366	1392046	4901313	1500509	2653335	1288963	5431614	4080984
256	2-hydroxy-3-methylvalerate	Amino Acid	Leucine, Isoleucine and Valine Metabolism	36746	LC/MS Neg	100001541	1800	131.071	488-15-3	164623	144317		HMDB00317	117269	81194	123967			118095	110537	86489	99472	116554	154686	60718	260820	78907	135255	86503	69013	107999	69530	123346	288507		169706	212956	222793	105159	817738	32243
285	2-hydroxybutyrate (AHB)	Amino Acid	Methionine, Cysteine, SAM and Taurine Metabolism	21044	GC/MS	100000933	1169.4	131	3347-90-8	440864	389701	C05984	HMDB00008	155123	87992	163479	180766	103066	104360	112043	154899	364781	116522	160177	136004	152398	142695	215197	153173	218836	127392	174151	184060	134625	145346	168264	210118	160500	159803	116413	125670
1188	2-hydroxydecanoate	Lipid	Fatty Acid, Monohydroxy	42489	LC/MS Neg	100004089	4840	187.134	5393-81-7	21488	20195			443707	154161	435372	383311	456937	577506	428940	367331	341130	326278	301708	378915	364657	88262	407046	529653	413098	449336	377012	541415	479964	360284	461328	467562	552738	402835	408887	246463
2414	2-hydroxyhippurate (salicylurate)	Xenobiotics	Benzoate Metabolism	18281	LC/MS Neg	1869	2184	194.046	487-54-7	10253	9835	C07588	HMDB00840	42964			89710	14850	50627	28127	52120	80963	36404	186260	140240	119450	72774		69019	27641	48298	7971	23458	108606	64852	92580	32718	315775	103066	185946	46802
1187	2-hydroxyoctanoate	Lipid	Fatty Acid, Monohydroxy	22036	LC/MS Neg	100000743	3736.8	159.103	617-73-2	94180	84994		HMDB02264	180912	21129	163182	156289	146074	192365		129984	381203	61402	108369	69644	284225	87433	62521	153249	162186	228011	137809	123931	230912	98285	194219	151248	174878	77976	180716	170078
1374	2-linolenoylglycerophosphocholine(18:3n3)*	Lipid	Lysolipid	45869	LC/MS Pos	100005357	5490	518.324			13493940			192243		665647	519807	1161237	395489	1076813	669643	755444	839651	1213568	437065	1512615	954476	627645		432086	389086	770189	1493984	3782658	620924	1679509	335802	672921	571228	2230317	1799644
1488	2-linoleoylglycerol (2-monolinolein)	Lipid	Monoacylglycerol	32506	LC/MS Neg	100000987	6250	279.233	3443-82-1	5365676	4517636		HMDB11538	1399517440	1857941760	1243484288	201749104	327510496	693209088	493411552	638922496	154589824	394494848	380372480	556523072	530036928	919040384	256960608	739382656	1931170816	721558272	953454848	238791120	206448800	1656838272	256981408	1067961152	725212736	865979648	354388032	344056576
1372	2-linoleoylglycerophosphocholine*	Lipid	Lysolipid	35257	LC/MS Neg	100001557	6013.2	594.341			21403160			12558518	17968684	45370924	8065529	5753381	13842974	10056766	18654914	1467507	6325833	5179704	13375695	9584324	17241108	3854798	10303085	47310828	16259219	15408685	1606106	8849960	52588948	6573733	15036327	21459922	19067848	3743224	3323378
1409	2-linoleoylglycerophosphoethanolamine*	Lipid	Lysolipid	36593	LC/MS Neg	100001776	5813	476.278						4578860	4649020	11994484	4433309	2898626	5187214	3552570	8385600	1477407	4417234	2249760	4506084	3141851	9234205	2615133	2075414	8901775	6875199	5954780	1574339	3030765	11082464	4982765	5937805	6489437	6709350	1611241	1546400
1430	2-linoleoylglycerophosphoinositol*	Lipid	Lysolipid	39221	LC/MS Neg	100003006	5437	595.289									530324	323375	518605					295544	456438	156783		183633		1304796	506886		216637			593727				362379
1365	2-margaroylglycerophosphocholine*	Lipid	Lysolipid	44683	LC/MS Pos	100001564	5685	510.355			21403167			55785			464914	548859		242720	128686	535824	82337	400292	67738	501517	111468	136370		287103	62762	122072	261584	653688	69728	498285		262783	751799	346684	226467
251	2-methylbutyrylcarnitine (C5)	Amino Acid	Leucine, Isoleucine and Valine Metabolism	45095	LC/MS Pos	100001509	2465	246.17	31023-25-3	6426901	4932320		HMDB00378	19589818	15626925	24747240	27287764	14621419	25949756	21230972	13454644	1309384	24978546	13859188	17207720	23260602	30544288	15847052	30429042	21179744	22219664	25219044	24988532	22817838	21243686	23285210	28889960	29195274	15440183	12969377	23425516
1130	2-methylmalonyl carnitine	Lipid	Fatty Acid Synthesis	35482	LC/MS Pos	100001596	1552.7	262.129	149181-64-6	53481628	21403178		HMDB13133	163840	192881	306086	676582	372028	240875	217635	209372	146274	233808	230203	688630	363249	619685	342843	265842	736473	260688	781993	265361	246566	241350	300879	193632	380969	769306	66293	547504
1477	2-myristoylglycerol (2-monomyristin)	Lipid	Monoacylglycerol	34383	LC/MS Neg	100001408	6230	227.202	27214-38-6	137938	121585			11190608	111219832	80883872	6615816	11618662	12900191	39330280	21967930	3455072	15417923	27595694	14421400	5364277	42144920	14617060	54740872	46549292	50995864	39167324	13140632	8725443	42060652	7552165	25466956	12357675	21919112	7465186	22148124
1356	2-myristoylglycerophosphocholine*	Lipid	Lysolipid	35626	LC/MS Pos	100001563	5470.1	468.308			21403166					126630		164993		162773		52663	250483	186736	70033	62159		155583					142798	458279		324472		167213		485364	243198
1453	2-nonadecanoylglycerophosphocholine(19:0)*	Lipid	Lysolipid	47088	LC/MS Pos	100005354	5877	538.387			11403997						377547	468650		85762	80217	558567	270981	83327	189274	576881	192975	124120			44530	66796	380027	651681		666400		173064	847296	453556	270981
1486	2-oleoylglycerol (2-monoolein)	Lipid	Monoacylglycerol	21232	LC/MS Neg	100000943	6950	281.249	3443-84-3	5319879	4478086			2205692928	4051001344	4133190656	505061984	1014912320	1538548096	1869817984	1710673024	151284560	1061334336	1254579584	1400938624	1218944768	1606352512	647012800	1880996480	4625458688	2183556096	2830706944	280772512	537648960	4053705984	547836352	2189993984	1641259776	2173905408	527089696	747383040
1370	2-oleoylglycerophosphocholine*	Lipid	Lysolipid	48259	LC/MS Pos	100001556	5660	522.355			21403159		HMDB61701	9197467	244100	9076805	12950595	20128862	7419724	13982200	10443555	17528560	20767328	20907526	11147991	21810586	15728524	10883522		7424188	7681074	13933011	27850282	36594048	11387917	31303834	9443000	16024089	9695367	32099432	21726990
1405	2-oleoylglycerophosphoethanolamine*	Lipid	Lysolipid	45455	LC/MS Neg	100001651	6000	478.294						596491	1753282	3704916	1739599	946421	951813	1250682	3378619	386454	1887887	1225364	947743	917444	2814010	879086		4176698	3140354	1525721	849972	1279826	3726293	1984287	817933	872513	1915415	324688	159807
3103	2-oxo-1-pyrrolidinepropionate	Xenobiotics	Chemical	40452	LC/MS Pos	100003265	2084	158.081	77191-38-9	3146688	2398914			251116	1481541	259632	720663	251263	176573	454159	1002148	210585	420684	336045	76586	366249	124574	700707	224768	2886952	1292954	597653	199997	595700	4539359	355115	230984	193728	214319	526327	86218
1363	2-palmitoleoylglycerophosphocholine*	Lipid	Lysolipid	35819	LC/MS Pos	100001561	5490	494.324			21403164			672713		3286527	2752786	4384216	1762182	4955583	2187233	2748322	4925403	4934119	2727118	2659599	2938462	2727118		1320564	1659991	1526599	4281926	8476725	1826663	4966139	991893	2123291	2094737	6598422	4009964
1481	2-palmitoylglycerol (2-monopalmitin)	Lipid	Monoacylglycerol	33419	LC/MS Neg	100001048	6628.9	255.233	23470-00-0	123409	110006		HMDB11533	836884416	2680030464	1594657664	296602592	379576192	333689600	794381952	761780608	76984768	524466144	559310592	403518976	423892992	598280064	359223040	1504448768	1403605504	1115393152	1244945664	204385968	239619472	1510738304	156663504	1211460096	358487616	701009088	171194064	592276352
1361	2-palmitoylglycerophosphocholine*	Lipid	Lysolipid	35253	LC/MS Neg	100001562	6215	570.341		15061532	21403165			7954503	9660784	16233051	4056372	3660889	5139127	6117727	12358935	3161367	5139476	3263016	6426247	6735128	7888008	3141062	5274690	20933126	11050094	10927545	1434602	6912929	20251426	3602596	8121633	9252836	9337237	2036151	2729445
1400	2-palmitoylglycerophosphoethanolamine*	Lipid	Lysolipid	45452	LC/MS Neg	100001652	5919	452.278						3909394	9338843	5803185	3864623	4809312	3262940	1357314	6670394	2550430	3364164	2544917	4409161	326006	6769274	4595672	3722580	4314642	6710410	4127828	1442357	2784535	8346991	3835219	3427821	4812936	5854388	1809430	1741629
756	2-phosphoglycerate	Carbohydrate	Glycolysis, Gluconeogenesis, and Pyruvate Metabolism	35629	LC/MS Polar	100000093	4346	184.986	70195-25-4	59	13766841	C00631	HMDB03391	391481	375054	402875	503247	405875	548902	195462	182662	379339	661203	466368	795126	250120	529513	765224	208263	345001	338697	210926	343895	756702	362184		859726	1930381	1645126	263281	265925
1367	2-stearoylglycerophosphocholine*	Lipid	Lysolipid	35255	LC/MS Pos	100001555	5777	524.371		10208382	8383879			1235536	698325	624808	2613841	4088737	1175205	2555820	2348461	3648363	1502556	3868717	2140830	6698303	1638115	1412640		1723639	2819789	2044216	3427434	6134699	4470030	7156918	851501	2393822	4967194	2467581	2254918
1403	2-stearoylglycerophosphoethanolamine*	Lipid	Lysolipid	41220	LC/MS Neg	100003901	6350	480.31			24769218			3586842	6418748	5309952	2161628	1475971	3061050	2627712	4529894	3422567	3421899	1236606	3658982	2891214	5472211	1916773	4608406	5989991	4751210	4884072	1324329	3935018	6289820	2182088	3193118	2279758	4480235	751164	998243
1426	2-stearoylglycerophosphoinositol*	Lipid	Lysolipid	39223	LC/MS Neg	100003008	5728	599.32						5126511	3413673	6381677	3366730	2594071	3187354	4396284	6622727	1981596	2493226	371469	2832959	4167173	5403441	1793751	3210680	5800681	3775378	8497734	1439260	2868528	7466006	1996694	5326357	2924890	5193339	1194055	2601657
2338	3'-dephosphocoenzyme A	Cofactors and Vitamins	Pantothenate and CoA Metabolism	18289	LC/MS Neg	100000138	2013	686.142	3633-59-8	444485	392407	C00882	HMDB01373	3551357	10452091	10507190	6351436	8363188	5251459	5367116	7705893		5670265	5545718	5269612	2701124	7396434	8156488	7983552	17181048	7802087	3419902	5687753	7421417	11759362	6450157	5617149	2134196	5421172	3363808	3685356
116	3-(4-hydroxyphenyl)lactate	Amino Acid	Phenylalanine and Tyrosine Metabolism	32197	LC/MS Neg	240	1379	181.051	6482-98-0	9378	9010	C03672	HMDB00755	4713652	3436977	8168239	6346141	7130405	10279201	5620850	4469777	9557110	6399481	4423497	6206465	3944443	6427970	8196004	7960615	5131513	5417771	5739730	9147593	6285635	4082559	7432282	4315323	6176337	4774613	5334591	5286484
2304	3-aminoisobutyrate	Nucleotide	Pyrimidine Metabolism, Thymine containing	1566	GC/MS	1114	1252.2	102	10569-72-9;214139-20-5	64956	58481	C05145	HMDB03911	221186	138613	200939	149794	170204	144589	176629	216959	201453	167973		163634	266280		175537	96509	213490			81810	236603	275227	166123	266234	271046	171753	506867	140691
257	3-hydroxy-2-ethylpropionate	Amino Acid	Leucine, Isoleucine and Valine Metabolism	32397	LC/MS Polar	100001170	1443.3	117.056	4374-62-3	188979	164207		HMDB00396	407379	803217	765307	554767	690702	626601	636395	509084	641674	675657	795709	453751	875101	716761	717757	576407	638579	524645	904092	615750	760174	701332	951871	693133	625750	468082	815522	634640
1530	3-hydroxy-3-methylglutarate	Lipid	Mevalonate Metabolism	531	LC/MS Polar	112	2700	161.046	503-49-1	1662	4573695	C03761	HMDB00355	74976472	67268256	65020712	32733150	56154956	90779112	55711644	43843288	25523988	51748632	80088744	37559988	94917896	30775340	65370808	50245632	55630068	43365248	53195436	72127336	75087536	53642904	80184352	77711936	53856360	36228064	80387928	26657254
1183	3-hydroxybutyrate (BHBA)	Lipid	Ketone Bodies	542	LC/MS Polar	254	1443.3	103.04	625-72-9	441	428	C01089	HMDB00357	39549880	24038466	29743680	13870472	21018516	19606192	28894640	24918938	16956076	18141320	25594492	23184064	27590562	27321752	37464324	26898302	22882212	19530988	45026588	24397042	31499972	19916182	37672336	15651982	25326474	20955102	20679586	16911100
1195	3-hydroxydecanoate	Lipid	Fatty Acid, Monohydroxy	22053	LC/MS Neg	100000997	4634.7	187.134	5561-87-5	26612	24790		HMDB02203	9746239	3975221	7547297	4867655	6463468	7420911	6945259	5356554	4115750	6166953	8051664	5818818	6568896	7998684	4144685	6347864	6352731	4874390	6237127	10823113	4856318	5082300	5385182	8774295	5903645	5315968	5529934	8031678
2415	3-hydroxyhippurate	Xenobiotics	Benzoate Metabolism	39600	LC/MS Neg	100002122	1687	194.046	1637-75-8	450268	396603		HMDB06116		9029		18792	5042	24292				17359	48376	27532		13960			22006		11961	3635	10384	9811	57890		11643		12563	15038
2594	3-hydroxyindolin-2-one	Xenobiotics	Food Component/Plant	42561	LC/MS Pos	100003823	2645	132.044	61-71-2	6097	5872	C11130		1399316	3610854	2907099	2551538	2693860	1882615	1998652	2834236	930713	2112262	2377262	989756	1796732	2388653	4330657	2363232	2775662	2475939	1115278	2466560	1894395	1554347	1943029	1011902	2311602	1497556	2408279	1236141
265	3-hydroxyisobutyrate	Amino Acid	Leucine, Isoleucine and Valine Metabolism	1549	LC/MS Polar	111	1619.1	103.04	2068-83-9	87	10140307	C06001	HMDB00336	3096367	3111011	4318439	2570867	3161913	2657880	4386858	2989025	3158348	3155717	3493852	2515637	3008074	2772311	5358828	2912505	3480724	2634792	5484456	3286757	3164543	3096107	4841709	2806583	3457892	2941738	4388701	2270912
1194	3-hydroxyoctanoate	Lipid	Fatty Acid, Monohydroxy	22001	LC/MS Neg	100000773	3446	159.103	88930-08-9	26613	24791		HMDB01954	1156411	734008	1207624	659441	874212	1191939	974933	763361	1102834	883388	1397374	947918	1210826	892443	762725	1119589	970019	788709	1132058	1032561	946009	823685	1235078	1077413	1259987	808563	912589	1038492
186	3-indoxyl sulfate	Amino Acid	Tryptophan Metabolism	27672	LC/MS Neg	100000467	2222.2	212.002	2642-37-7	10258	9840		HMDB00682	2094364	5762605	3854383	5068228	4653841	2172789	4402630	5285292	3173395	4100658	8096554	1267455	3449850	4585157	5939321	2990558	4920735	2465391	3743534	3693041	4803086	2140616	5469029	1610423	4235026	2769219	4211507	2824820
136	3-methoxytyrosine	Amino Acid	Phenylalanine and Tyrosine Metabolism	12017	LC/MS Pos	1342	1771	212.092	300-48-1	1670	8948		HMDB01434	540503	494280	546580	487516	534318	444026	491298	565583	516945	575869	584457	479698	696317	389135	535009	307036	535452	431891	351257	447751	580990	592218	638810	340946	352340	359450	720512	369718
80	3-methylglutarylcarnitine (1)	Amino Acid	Lysine Metabolism	46547	LC/MS Pos	100005849	1870	290.16		128145	113619		HMDB00552	292110	628834	158109	488755	538464	689233	228204	882286		329036	131425	424422	169032	947479	686352	466671	665970	510311	320316	438057	451692	1152980	214598	813693	618493	338583	707189	143509
81	3-methylglutarylcarnitine (2)	Amino Acid	Lysine Metabolism	46548	LC/MS Pos	100005850	1960	290.16		128145	113619		HMDB00552	2035759	2213438	1151200	1213397	801304	927776	1271591	1379711	372422	1808370	1489424	1440041	5139318	1778908	554121	1773703	1443637	719506	1830637	1495637	1535318	1420439	1489532	768205	1278297	1108195	1760530	1636499
53	3-methylhistidine	Amino Acid	Histidine Metabolism	15677	LC/MS Neg	100000042	906.3	168.078	368-16-1	64969	58494	C01152	HMDB00479	1804164	1909593	1229658	786847	1827143	978597	1707408	1411085	1688265	945038	2236033	367955	1841890	1582693	1785164	1115200	1200123	1997132	1491757	1861172	3239117	4441599	1480975	5239401	3202218	2022286	1340736	1524484
168	3-phenylpropionate (hydrocinnamate)	Amino Acid	Phenylalanine and Tyrosine Metabolism	15749	LC/MS Neg	100000010	2860	149.061	501-52-0	107	10181339	C05629	HMDB00764	297129	309494	633579	169013	250643	360900	399825	150356	162083	280671	405468	76417	595698	330956	602452			225227	606258	271253	133013	98797	1204276	220771	130156	153308	709216	273877
757	3-phosphoglycerate	Carbohydrate	Glycolysis, Gluconeogenesis, and Pyruvate Metabolism	40264	GC/MS	132	1754	357.1	80731-10-8	724	10669764	C00597	HMDB00807	99296	85109	140471	246014	145723	134345	65328	82379	104374	147393	144252	276624	74576	170189	195689	109705	128174	125818	124114	80691	153247	102165	196231	142181	151286	142147	95707	134460
161	3-[3-(sulfooxy)phenyl]propanoic acid	Amino Acid	Phenylalanine and Tyrosine Metabolism	45415	LC/MS Neg	100005391	1294	245.013	86321-32-6	187488	162993			181423	171752		29000	313361	78687	159234	198497		124225	385383		680969	96635	441242	261795		33207	136139	838575	235720	60980	1075065	424312	48204		2025279	34694
2454	4-ethylphenylsulfate	Xenobiotics	Benzoate Metabolism	36099	LC/MS Neg	100001756	3580	201.023	123-07-9			C13637		677342	305244	523274	895728	1137895	732061	936616	715871	330845	845792	806505	712400	2323054	1181913	312252	1676903	439298	910725	1511760	343617	2073873	796521	754625	420778	1066073	111596	715345	5310602
352	4-guanidinobutanoate	Amino Acid	Guanidino and Acetamido Metabolism	15681	LC/MS Pos	100000096	1150	146.092	463-003;463-00-3	500	486	C01035	HMDB03464	147711632	149969840	152479744	176463600	271401824	176778384	160035488	221986432	63770560	204136752	137898240	122742352	125573864	166420192	201921760	144869024	154096352	191352848	129040336	137690800	318834912	265244944	125892248	185733648	180880528	134721584	320775552	135427552
1185	4-hydroxybutyrate (GHB)	Lipid	Fatty Acid, Monohydroxy	34585	LC/MS Polar	100001507	1765	103.04	502-85-2	10413	9984	C00989	HMDB00710	734084	1308707	1716682	1117973	1080018	1169157	1605295	1150700	4108061	1182005	1487893	1012955	2073812	1252094	703480	1388891	1003843	1157541	2476001	1896218	1282454	1024119	1454551	742066	1069851	624937	2252146	1708246
2416	4-hydroxyhippurate	Xenobiotics	Benzoate Metabolism	35527	LC/MS Neg	100001423	1475	194.046	2482-25-9	151012	133104		HMDB13678			11780	6978			13570	53752		37355	223026										20652		20574					8335
115	4-hydroxyphenylpyruvate	Amino Acid	Phenylalanine and Tyrosine Metabolism	1669	LC/MS Neg	1141	1690.1	179.035	156-39-8	979	954	C01179	HMDB00707	1491952	2402631	1405498	1606863	1909611	1186516	1282389	1670709	981033	1659307	1546427	1490402	1669714	1777677	1978108	1202716	1342992	1921216	1568297	1581412	1325871	1892183	1407335	1916081	1394399	1776861	1175642	1383204
68	4-imidazoleacetate	Amino Acid	Histidine Metabolism	32349	LC/MS Polar	100001207	2236	125.036	645-65-8	96215	86856	C02835	HMDB02024	523401	1039682	396962	974666	5081396	1122152	769879	575038	227498	1152580	763505	853543	422895	269702	3254212	830705	1043259	1933236	616629	973076	776510	9264855	1182322	415171	802847	3896308	9964335	889461
221	4-methyl-2-oxopentanoate	Amino Acid	Leucine, Isoleucine and Valine Metabolism	22116	LC/MS Neg	100000551	2170	129.056	816-66-0	70	69	C00233	HMDB00695	1380967	2373815	1554671	1534504	1476425	1062257	1214471	1403811	1204583	1257399	1464395	1371438	1729583	1628394	1944862	1890487	1380974	1733753	1730031	1251492	1457161	1629626	1301060	1567269	1913583	1482691	1170645	1131705
2444	4-methylcatechol sulfate	Xenobiotics	Benzoate Metabolism	46146	LC/MS Neg	100004111	2665	203.002						16873			12129		14077		39514	22550	14871	48711		32857	85915	22729		33094	34590		23991	17485		44240	40915	18826		45557	35370
89	5-aminovalerate	Amino Acid	Lysine Metabolism	18319	GC/MS	100000454	1620.8	174	660-88-8	138	135	C00431	HMDB03355	44618	69777	60800	69769	101245	44154	43932	69347	22691	93128	88654	38085	63264	55601	40561	47529	52360	29984	48422	30405	68933	102366	63145	60919	42362	51355	114605	55877
952	5-dodecenoate (12:1n7)	Lipid	Medium Chain Fatty Acid	33968	LC/MS Neg	100001232	5224	197.155	2430-94-6	5312378	4471803		HMDB00529	6727640	14524791	16324440	8124040	9799051	8532749	11165291	11371788	7660710	8420357	11779019	6758184	5277148	8952747	9949882	24741856	13235159	10326266	7635554	7481940	6306690	8232126	5232321	11522822	5180247	10700760	6495047	6856394
1288	5-HETE	Lipid	Eicosanoid	37372	LC/MS Neg	100002137	5382	319.228	73307-52-5	5280733	8038582	C04805	HMDB11134	34581980	7606777	26960454	7154781	9149135	8690495	12464870	16426028	13143955	11921012	15657294	10748287	22566532	9529264	6955483	4282	17969280	12213588	12719680	10085530	13651682	17720486	12300848	8844050	19307552	5322495	7867626	17187546
202	5-hydroxyindoleacetate	Amino Acid	Tryptophan Metabolism	437	LC/MS Pos	71	2559.9	192.066	54-16-0	1826	1760	C05635	HMDB00763	748915	4190214	1418381	1176058	1051420	1260708	1219019	1484876	1976888	1476375	623090	2022903	141841	3016472	2712281	2314216	1465187	1661647	1890006	980099	1185801	851156	1013983	1274590	5987740	2584940	202992	678290
201	5-hydroxytryptophol	Amino Acid	Tryptophan Metabolism	41498	LC/MS Pos	100002534	2421	178.086	154-02-9	9061	8708		HMDB01855	688002	2688718	1060246	1126126	1085917	1131139	1131259	904447	3535675	1256550	881369	1046826	224053	2400936	2063834	1672745	867860	1225424	1214531	835942	736946	349446	1117741	749513	1813659	1029924	430571	873485
2606	5-ketogluconate	Xenobiotics	Food Component/Plant	15687	LC/MS Polar	100000099	2705	193.035	91446-96-7	5460352	4573911	C01062	HMDB11731	25240128	17482416	18797096	15586595	15385691	13631663	18858834	14997661	2817464	13541032	20573178	15202677	50175876	24879008	9839990	13909289	11390196	14352463	35082576	14563393	12699940	8876716	13313748	12088341	16723025	12137447	8509868	23674888
2295	5-methyl-2'-deoxycytidine	Nucleotide	Pyrimidine Metabolism, Cytidine containing	38159	LC/MS Pos	100002300	1481	242.114	838-07-3	440055	389065	C03592	HMDB02224	4815688	4231429	3771369	3633248	4464490	3426640	5119691	4203485	2950149	3775897	5249596	4972729	5606603	5348238	4835242	4419263	3634043	4448461	5118909	2799428	6086043	5048637	4766063	5744117	6145975	4146252	6585861	8172169
2287	5-methylcytidine	Nucleotide	Pyrimidine Metabolism, Cytidine containing	22119	LC/MS Neg	100000763	1607.9	256.094	2140-61-6	92918	83877		HMDB00982	1213077	1182216	736231	509178	572021	583329	950868	597493	3757965	812779	928509	740114	1270197	631325	783778	641941	697579	849790	1217043	633165	896362	1059437	856651	1034353	1081382	728067	750706	981048
2367	5-methyltetrahydrofolate (5MeTHF)	Cofactors and Vitamins	Folate Metabolism	18330	LC/MS Neg	1244	1820	458.179	68703-91-3;68792-52-9	146	143	C00440	HMDB01396	2968015	2236739	2264942	3182045	3807235	2050149	2819534	3204935	1415788	3871221	4054999	1937671	2343974	2710023	3321657	2073810	3195658	2475410	2751211	2833859	2779054	2808959	2461547	2802625	1479728	3285590	191016	1810011
343	5-methylthioadenosine (MTA)	Amino Acid	Polyamine Metabolism	1419	LC/MS Pos	212	2444.9	298.097	2457-80-9	439176	388321	C00170	HMDB01173	5216431	5187677	2986481	5442200	5481917	4701965	3565057	4957866	569145	3701224	3075454	7923011	1929353	4621986	3712353	4926568	5441313	5671015	10866210	1285037	7070630	11981033	5005576	11006542	9870206	7366733	7067160	1287373
2262	5-methyluridine (ribothymidine)	Nucleotide	Pyrimidine Metabolism, Uracil containing	35136	LC/MS Neg	100001446	1778.1	257.078	1463-10-1	445408	393058		HMDB00884	249202	260488	68541	89647	121603	126918	85206	44524	75142	81378	130034	122704	162177	80669	118221	85136	36009	128019	136141	60920	91594	127271	88972	267158	135795	72446	135599	87789
362	5-oxoproline	Amino Acid	Glutathione Metabolism	1494	LC/MS Neg	1021	738.5	128.035	98-79-3	7405	7127	C01879	HMDB00267	99380152	77810760	95577768	81922240	99053376	87944424	92149272	79586544	160287920	91112072	106135832	67133528	76688816	81576536	76342032	69071496	88242032	77757552	83133352	95807152	77401240	120906968	69361248	121044496	64347100	71707672	86854704	78733480
1727	6-oxolithocholate	Lipid	Secondary Bile Acid Metabolism	46336	LC/MS Neg	100001068	5033	389.27	2393-61-5	164960	144621			30111	612347	930054	1994006	1423692	612313	390752	182566	303427	673124	862778		788859	278084	1150599	98071	886083	62091	1046731	1484073	179967	558951	626057	275245	89472	430925	343069	9372
2878	6-oxopiperidine-2-carboxylic acid	Xenobiotics	Drug	43231	LC/MS Pos	100004499	1826.6	144.066	34622-39-4	3014237	2282737			3936008	1171630	3442936	2167646	4310740	1893357	4327870	4231357	1277866	3474698	5812655	2453760	6177213	2314381	3142408	2432665	3798796	3660639	2087322	5959747	8522651	3513018	6330205	2298263	4392115	2007586	6175614	2856898
766	6-phosphogluconate	Carbohydrate	Pentose Phosphate Pathway	15442	LC/MS Neg	100000341	583.9	275.017	921-62-0;53411-70-4	91493	82615	C00345	HMDB01316	2752905	4502449	2887946	1327921	4353079	2491352	3078647	3440989	244369	2724491	4174924	3296428	3607373	3293609	3199427	2227742	3102573	3687399	3021604	1951906	5393257	3639337	2859540	2752896	2367388	1810195	4866223	2089938
1582	7-hydroxycholesterol (alpha or beta)	Lipid	Sterol	47890	LC/MS Pos	100005999	6164	367.336					HMDB06119	1345264		618172	2732583	2932058	814898	1477323	2481228	4422327	3657310	4031770	1088956	14522408	623114	1259156		93739	1727911	1281193	8263549	13935316	1864080	8159600	465070	2724424	1115553	11218577	3645289
1741	7-ketodeoxycholate	Lipid	Secondary Bile Acid Metabolism	31904	LC/MS Neg	100001063	4821	405.265	911-40-0	188292	163659		HMDB00391	31178	434100	396409	2672105	659299	264741	324349	170141	626198	2241475	361073	38778	1444178	179662	1273963	16460	1391405	56874	182578	651789	489426	669309	417052	553723	47222	587864	713726
2230	7-methylguanine	Nucleotide	Purine Metabolism, Guanine containing	35114	LC/MS Pos	100001456	1395.6	166.072	578-76-7	11361	10883	C02242	HMDB00897	613538	462981	202527	253563	333934	217602	281004	317736	2496982	145046	559949	417653	646368	299332	337082	164248	276669	335519	357657	215131	405689	406982	585921	556599	584727	90927	563906	362541
1207	8-hydroxyoctanoate	Lipid	Fatty Acid, Monohydroxy	21239	LC/MS Neg	100000956	2300.4	159.103	764-89-6	69820	63018		HMDB00711	505592	635957	783959	963595	696075	702357	554268	550021	573393	636460	502954	962985	573028	701582	767526	808721	640167	548969	710786	612662	513553	555825	628277	845112	921431	1079818	614022	473008
1223	9,10-DiHOME	Lipid	Fatty Acid, Dihydroxy	38399	LC/MS Neg	179	5180	313.238	263399-34-4	9966640	8142232	C14828	HMDB04704	2266094	2279155	1962808	1667225	2553281	2019991	760368	2085762	1174655		1896729	2350264	1805513	4225915	2521465	4028197	2175928	2847679	1954803	1928076	1286579	2901459	879134	1593762	1848715	3878638	1792312	2358792
712	Ac-Ser-Asp-Lys-Pro-OH	Peptide	Polypeptide	40707	LC/MS Pos	100003761	1760	488.235	127103-11-1	4409396	3610210			458387	365674	331595	213036	332287	269234	433983	319287	826206	297239	327643	278109	962939	384467	266694	259396	250633	188867	231833	443931	417200	351833	369605	351141	322518	209074	324160	238928
1131	acetyl CoA	Lipid	Fatty Acid Metabolism	43840	LC/MS Neg	1830	1691	403.556	102029-73-2	444493	392413	C00024	HMDB01206			35659	12492	22261	19533		24752		27734		33621		20680	9683	17300	33093				17809				13447			10627
1159	acetylcarnitine	Lipid	Fatty Acid Metabolism(Acyl Carnitine)	32198	LC/MS Pos	100000802	1166.9	204.123	5080-50-2	1	5406074	C02571	HMDB00201	464610464	646835328	490730720	467752992	637275392	418126080	433347008	701680064	152311872	575059264	310496608	527440448	370226080	691326976	679417984	783222592	561126656	713064256	470487680	519301504	731714048	867101120	636029824	591832256	624229760	559847232	544353600	507470752
339	acisoga	Amino Acid	Polyamine Metabolism	43258	LC/MS Pos	100004541	2290	185.128	106692-36-8	129397	114601			811827	700278	171551	245482	228655	161585	182448	338480	175741	221058	440724	110010	682096	168866	273634	38793	630470	415880	529346	130659	824411	877058	830504	718256	616038	323601	458009	385486
923	aconitate [cis or trans]	Energy	TCA Cycle	46173	LC/MS Neg	100001359	580	173.009				C00417,C02341	HMDB00072,HMDB00958	2769767	1679386	2594208	1369412	1652206	1848765	2206360	2859071	2121635	1652986	2254973	1879365	2912667	2485156	1233515	2930287	2664290	1720942	2184719	3310157	1774869	2225657	1256427	2213195	2316339	1709478		4368251
2195	adenine	Nucleotide	Purine Metabolism, Adenine containing	554	LC/MS Pos	880	1002	136.062	73-24-5	190	185	C00147	HMDB00034	14005263	13183922	22765152	17661036	14877097	23125076	17581414	15554823	12246392	14933569	11130830	17471102	13422554	25025998	10069221	14869846	17499912	13629920	19647238	31884482	11034229	22326706	10473014	34450100	17305190	22730252	9051493	32649882
2194	adenosine	Nucleotide	Purine Metabolism, Adenine containing	555	LC/MS Pos	798	1625.3	268.104	58-61-7	60961	54923	C00212	HMDB00050	6933704	8086310	7744071	7585370	9319740	8029886	7671083	8749695	3200195	7017751	7190490	8812894	6046155	7644149	8184985	6215475	8606821	8571949	8922450	5556756	7826527	8678241	7746999	10064357	9995282	8608170	8241125	6708461
2189	adenosine 2'-monophosphate (2'-AMP)	Nucleotide	Purine Metabolism, Adenine containing	36815	LC/MS Neg	100001694	1497.7	346.056	130-49-4	94136		C00946	HMDB11617	98022352	97513400	100325760	99184032	117980112	101442128	96086824	89789784	16321865	104164792	114200544	109408264	101620680	103569712	99213472	67247336	86105184	98574480	103041136	105581688	105870464	70465712	127728200	81475640	91539920	99083432	79352872	90826960
2190	adenosine 3',5'-cyclic monophosphate (cAMP)	Nucleotide	Purine Metabolism, Adenine containing	2831	LC/MS Neg	207	1952.2	328.045	60-92-4	6076	268	C00575	HMDB00058	121889	179522	125643	144921	103707	136606	134952	132610		106598	119913	117573	139964	166380	102295	134679	151140	103754	134167	89002	122911	133655	50866	212068	130158	117952	148525	163152
2192	adenosine 3',5'-diphosphate	Nucleotide	Purine Metabolism, Adenine containing	15691	LC/MS Neg	1214	575	426.022	75431-54-8	159296	19951095	C00054	HMDB00061	500812	1021552	1136094	1344303	885038	731396	860536	1025890	213816	878059	944995	1066842	795840	921745	957849	687801	1575296	682109	880429	970412	1547313	860873	1611016	698223	974278	915551	674964	832447
2187	adenosine 5'-monophosphate (AMP)	Nucleotide	Purine Metabolism, Adenine containing	32342	LC/MS Pos	209	1208	348.07	149022-20-8	6083	10239183	C00020	HMDB00045	8221407	6756314	12533988	10132569	8442643	9086613	8429773	10238179	9658398	8312386	9257445	9924814	7798363	10201971	9151381	11364392	14041344	7861617	8986925	11358201	10039887	10572075	9579702	9323966	9504365	9215343	6483809	9349691
2193	adenylosuccinate	Nucleotide	Purine Metabolism, Adenine containing	18360	LC/MS Neg	1303	560	230.53	19046-78-7	195	190	C03794	HMDB00536	175691	175691	475353		25484		135244	478054			209788		356418				309138	209013			11852	711650			66179		351248	16234
1001	adrenate (22:4n6)	Lipid	Polyunsaturated Fatty Acid (n3 and n6)	32980	LC/MS Neg	100001193	5678	331.264	2091-25-0	5497181	4445971	C16527	HMDB02226	2331992576	1606593152	1450510080	388941568	429237664	895870720	952039488	1044758528	262531680	852100672	446619360	968121856	1068597568	991960896	382077344	394239968	2341176576	1175914496	2244306944	356845344	390379680	2496530432	350424448	1288113664	2152059904	1110348800	271264640	694501120
24	alanine	Amino Acid	Alanine and Aspartate Metabolism	1126	LC/MS Pos	811	696	90.055	56-41-7	5950	5735	C00041	HMDB00161	799663232	712843520	838630208	708953088	851054144	766174016	898329664	914471040	638548736	762871360	842998912	751792576	742052288	747289600	867583744	581573248	977605760	786865920	760482688	838012736	899529536	832316352	752098176	826679424	801207424	765472448	726042624	731357120
390	alanylalanine	Peptide	Dipeptide	15129	LC/MS Polar	100000113	1818.6	159.078	1948-31-8	5484352	4588478		HMDB28680	16366773	13873629	38630120	12815763	14569513	14081499	28121018	21692842	719474	10638495	25182526	8486973	17239164	8303906	12291720	16160416	28711590	19407942	11123490	14352727	6304966	11639161	18405432	8802878	7356067	7199350	9007278	8811280
391	alanylarginine	Peptide	Dipeptide	37096	LC/MS Pos	100001898	613	246.156		9964828	8140421			566313	493118	833411	399379	313254	397613	658311	524690		245368	587576	336044	574579	308084	425576	478811	559543	599724	488464	318208	147396	426744	461827	365841	616778	343943	223864	249050
398	alanylisoleucine	Peptide	Dipeptide	37118	LC/MS Pos	100001891	2020	203.139		417358;5246008	369449			819953	1198933	2956956	574881	882762	452583	1880192	964034		277080	1177747	127383	1340159	545340	988636	646642	1181334	605168	426825	125694	286093	669556	963064	630250	296275	335939	551612
399	alanylleucine	Peptide	Dipeptide	37093	LC/MS Pos	100001890	2165	203.139	1638-60-4	259583	227831			5553395	9876773	20246074	5821686	7033659	5985511	12856777	7103260	793635	5996987	8838286	5146732	11635631	4925483	7696171	7575054	11528644	7606718	6771069	5564002	4822162	6701399	6968781	5236628	6477253	5109176	4194151	3722700
401	alanylmethionine	Peptide	Dipeptide	37065	LC/MS Pos	100001889	1625	221.095	1999-43-5	98509;5242543	88964			252514	403757	1006761	244994	248949	186265	597158	226755		133504	471178	157340	386492	191944	327050	260343	450399	290884	247748	307537	68381	140140	324577	124508	121792	219457	138699	127052
402	alanylphenylalanine	Peptide	Dipeptide	38679	LC/MS Pos	100002700	2443	237.123	3061-90-3	2080	1996			1431259	1951838	5035318	1252474	1713179	1338076	3287634	1766063		1256112	2425953	1191135	2704748	1305126	1671725	1798881	2580523	1856646	1650974	1346528	1035111	1347757	1535417	1327262	1186746	1187106	1166273	862063
405	alanylthreonine	Peptide	Dipeptide	37085	LC/MS Neg	100001886	802	189.088	24032-50-6	426318	377196			298292	578602	1086075	399899	241000		380835	868477	21127	44360	650504		596795	28682	296943		421969	589515	268351	142612	116200	189913	679054	139463	238356		232467	118532
407	alanyltyrosine	Peptide	Dipeptide	37098	LC/MS Pos	100001885	1753	253.118		572319;4099800	497607			790453	716720	1368628	509531	599653	511652	1073263	643146		395028	897842	400510	1301511	378039	570631	540811	702576	553678	503578	428055	350145	429067	667303	405492	475205	302224	425635	399874
408	alanylvaline	Peptide	Dipeptide	37084	LC/MS Pos	100001884	1510	189.123	3303-45-5	137276	120970			2780069	5335103	10347555	2535317	2854751	2757516	6448631	3772677	149387	1978445	5540620	1936498	6747993	1843263	2823902	3854049	6211245	3752890	2964693	2037816	1914794	2381856	3707015	2604550	2462312	1997815	1804529	1932723
2183	allantoic acid	Nucleotide	Purine Metabolism, (Hypo)Xanthine/Inosine containing	33434	LC/MS Polar	218	2960	175.047	99-16-1	203	198	C00499	HMDB01209	2698499	1862747	1601001	1342802	1901960	1640386	2069591	1895431	1236877	1332910	2430960	1299866	2320350	1496864	1780006	1076550	1934643	2372815	1479157	955252	2621922	2558831	1925592	2892086	2126005	1400386	1937888	1833872
2182	allantoin	Nucleotide	Purine Metabolism, (Hypo)Xanthine/Inosine containing	1107	LC/MS Polar	1002	1672	157.037	97-59-6	204	199	C02350	HMDB00462	249591024	231847136	271217056	251482064	241654512	248585536	255710032	245273312	299766304	237351568	253468544	247024720	255515056	260797872	247108912	208234416	271091456	248098592	219846704	229894256	275096864	215986688	256912160	262946576	279302144	262834528	257793472	249327184
2361	alpha-CEHC	Cofactors and Vitamins	Tocopherol Metabolism	48188	LC/MS Neg	100002206	4045	277.145	4072-32-6	9943542	8119154		HMDB01518	161508	120901	229278	287962	247776	219912	201582	169084	494667	169938	182010	229987	99157	317412	124036	108102	18371	168815	179825	15614	113604	172350	80964	283722	217708	249324		222182
412	alpha-glutamylglutamate	Peptide	Dipeptide	22166	LC/MS Pos	100000964	837	277.103	3929-61-1	439500	388598	C01425	HMDB28818	1895681	1716949	2584829	851668	1382001	1129176	1635259	1537482	312785	865540	2404693	794835	2127473	609563	1172325	1210244	1954542	1358196	914387	1184379	1034983	661759	2326367	1018200	1080823	554040	1100127	1491804
415	alpha-glutamylthreonine	Peptide	Dipeptide	38147	LC/MS Pos	100002289	774.3	249.108	6875-80-5	6998031	5365660			502122	399755	861000		164053	244715	788876	587294			993970	158049	1052531			362496	747196	386133		105559	160441	273701	259457			103767	212056
416	alpha-glutamyltryptophan	Peptide	Dipeptide	40664	LC/MS Pos	100003634	2665	334.14	38101-59-6	333386	295409			14852	50974	272837		25047	38295	165752	48264		35352	91552		218085			48733	131286					17593	33218			15421	69574
417	alpha-glutamyltyrosine	Peptide	Dipeptide	40033	LC/MS Pos	100003250	1820	311.124	3422-39-7	351830	312390			467066	739338	1159128	627892	700717	529484	1042968	700119	36743	526973	784684	362889	743027	498806	559027	678230	1101955	747257	634196	595231	510643	622030	672737	441465	405594	388854	641673	237285
1186	alpha-hydroxycaproate	Lipid	Fatty Acid, Monohydroxy	37073	LC/MS Neg	100001723	1920	131.071	6064-63-7	99824	90191		HMDB01624	417785	613152	466046	392354	282796	434162	318757	432860	263546	249605	674316	358745	437875	291623	240106	343600	459505	505915	375895	720821	361603	406475	725125	535144	577147	403664	358312	256866
266	alpha-hydroxyisocaproate	Amino Acid	Leucine, Isoleucine and Valine Metabolism	22132	LC/MS Neg	100000706	1840	131.071	10303-64-7	83697	75520	C03264	HMDB00746	163945	91635	147828	29577		111078	97137	209409			109529	144563	236671	52899	145495	19245	296897	174728	435014	228600	197673		204856	137855	177743	210695	852659
237	alpha-hydroxyisovalerate	Amino Acid	Leucine, Isoleucine and Valine Metabolism	46537	LC/MS Polar	100001300	1052	117.056	600-37-3	99823	90190		HMDB00407	4678059	4919368	3409955	2346774	2928897	2786339	3620643	3281636	5726051	4389658	5110588	3162237	6475912	3431117	4289863	2301342	4008948	3169875	4451604	2656773	5175668	4439895	6190079	5327771	4922526	2380671	12629636	3742010
231	alpha-hydroxyisovaleroyl carnitine*	Amino Acid	Leucine, Isoleucine and Valine Metabolism	46263	LC/MS Pos	100005836	1863	262.165						2596878	2018642	2369945	2648045	2366756	1825882	1746546	2030218	325786	1658269	1739683	2844587	1584235	3798146	2126488	3528716	2023233	1976906	5525613	3166153	2837365	2823966	2853244	1697591	4168478	2674323	3118913	1672820
926	alpha-ketoglutarate	Energy	TCA Cycle	528	LC/MS Polar	93	2700	145.014	305-72-6;328-50-7;22202-68-2	51	50	C00026	HMDB00208	8131973	16754159	12445380	4794392	26297238	10184808	16701294	11615881	12383805	10616559	11838671	5569645	8185262	6092256	10035348	8483572	9041454	17419472	6013166	15900048	12986113	7302586	9767237	5652256	5326028	6760333	16676871	4364382
1706	alpha-muricholate	Lipid	Primary Bile Acid Metabolism	34092	LC/MS Neg	100001280	4765	407.28	2393-58-0	3083761	2340918	C17647	HMDB00506	155126	1075107	687117	7789982	1289788	594686	1230550	302093	387721	2087719	958960	99446	7370253	361714	4276833	260571	2769847	544398	1388673	1648458	1133202	892628	1760495	1096387	143365	1023093	3448108	13518
2349	alpha-tocopherol	Cofactors and Vitamins	Tocopherol Metabolism	1561	GC/MS	1105	2305.4	502.5	59-02-9;10191-41-0	14985	14265	C02477	HMDB01893		359507	250668	310585	193612	203384	136011	74197	57146	247009		280435	153348	370088	451175	164372	396924	123860	298929	114051	242298	503638	208346	570440	264184	528277		215923
1638	androsterone sulfate	Lipid	Steroid	31591	LC/MS Neg	100001073	5022	369.174	2479-86-9	159663	19988780		HMDB02759	71220	40701	181812		136903	21881	59266	11045	89142	300653	32374	10186	149151			238786	38010	57761		63525	63145	14247	118546
388	anserine	Peptide	Dipeptide Derivative	15747	LC/MS Neg	100000044	1124.8	239.115	10030-52-1	112072	100482	C01262	HMDB00194	362903	679151	401724	257123	374091	583262	335270	205405	7676030	438995	1148291	310890	613962	146527	268466	448826	199352	54419	721725	2597819	678325	110516	2115869	26098	201576	50551	1643210	621624
791	arabitol	Carbohydrate	Pentose Metabolism	38075	GC/MS	100000012	1687.5	307.1	7643-75-6	94154	84971	C01904	HMDB01851	139016	72155	114533	45330		82360	124319		111079	106242	120704	56236	114760	112871	118950	69478	74702			39998	135964	77472	82173		55020	67256		38683
2346	arabonate	Cofactors and Vitamins	Ascorbate and Aldarate Metabolism	37516	GC/MS	100001937	1736	292.1	7643-75-7	122045	108861	C00878	HMDB00539	320111	223464	299986	279266	261026	266897	206873	358460	307354	201764	171876	235318	275956		162068	255024	201971		339927	239358	266732	345588	228919		208002	189733
1000	arachidonate (20:4n6)	Lipid	Polyunsaturated Fatty Acid (n3 and n6)	1110	LC/MS Neg	229	5535	303.233	506-32-1	444899	392692	C00219	HMDB01043	4858993664	3624541952	4296197632	2280708096	2834786304	2911085824	4536387072	4135641856	3478397184	3184298240	3234134016	2744371200	3709101312	3669430784	2347353600	1574207360	6052362240	4364271104	6112912384	2520263936	2554681088	5341479936	2540753664	3318868224	3548287232	3599540480	1652151552	3134061312
303	arginine	Amino Acid	Urea cycle; Arginine and Proline Metabolism	1638	LC/MS Pos	231	700	175.119	1119-34-2	232	227	C00062	HMDB00517	4709864	14762045	5608234	3782548	4311989	3041458	4975652	6689924	1058798	2300309	6974507	2349653	8152991	2734180	4916212	4650424	5249522	5890085	5046949	1827846	2656187	7807897	3789348	4939911	5554229	2591786	3162486	2827219
308	argininosuccinate	Amino Acid	Urea cycle; Arginine and Proline Metabolism	15497	LC/MS Neg	232	638.1	289.115	156637-58-0	16950;828	805	C03406	HMDB00052		1333623	670814	355137	570457	579230	469962	270845		372182	432694	497247	215542		407371	276168	339587	426775	445085		138666	402934	179407	366579	682149	461835		181739
419	arginylaspartate	Peptide	Dipeptide	41430	LC/MS Pos	100003583	675	290.146	15706-88-4	9817433	7993183			583953	190538	548355	104628	74802	63094	344579	614678		26937	935913	74384	336138	99615	138326	91177	441618	454684	73917	61084	30793	549739	122950	111131	240274	98556	185699	108768
425	arginylisoleucine	Peptide	Dipeptide	40070	LC/MS Pos	100003153	1537	288.203	62632-70-6	433625	383478			172880	149764	265202	163224	170135	68728	162081	45852		120625	254764	120559	343948	145746	139627	165437	183278	125888	194589	144256	102861	110563	224383	127457	237274	175922	195224	43457
426	arginylleucine	Peptide	Dipeptide	39995	LC/MS Pos	100003154	1610	288.203	1188-24-5	333445	295468			648521	1245388	1998398	998691	1129456	548588	1434710	1148477		736945	1356310	430896	1189772	887634	1215672	940674	1507528	1850499	932850	1525042	331968	1411755	739650	791772	517855	643833	951595	348743
429	arginylphenylalanine	Peptide	Dipeptide	41485	LC/MS Pos	100003580	1860	322.187	2047-13-4	4441256	3640706				48964	149489	58326			38821	32944		18810	65471		123839	31482	48852	57441	38196	80846	86192							26122	42943
430	arginylproline	Peptide	Dipeptide	41394	LC/MS Pos	100003579	838	272.172	2418-69-1	332964	295008		HMDB28717	289424	750647	597556	145459	200675	350160	401618	193710	206616	159369	503666	329328	700070	319926	421585	654593	425742	460114	469274	421531	135137	417374	215874	452710	655545	321585	341809	433064
433	arginyltyrosine	Peptide	Dipeptide	41376	LC/MS Pos	100003581	1430	338.182	74863-12-0		10815348			261552	458907	590852	218644	343012	237341	443196	302716	58706	262451	372721	235194	309103	298222	393533	559977	447577	435916	210919	775112	214521	376659	332888	191407	152682	258751	208786	132249
2343	ascorbate (Vitamin C)	Cofactors and Vitamins	Ascorbate and Aldarate Metabolism	1640	GC/MS	233	1850.1	332.1	134-03-2		10189562	C00072	HMDB00044	3620401	3097628	3496206	4488698	2551359	3514710	3033435	3061291	88995	2630525	1910721	4666469	2313003	5775565	3390515	2241564	4100983	3315879	9722334	972353	2207926	3988722	1977767	6194125	3643786	4154421	127974	4961791
29	asparagine	Amino Acid	Alanine and Aspartate Metabolism	512	LC/MS Pos	917	679	133.061	70-47-3	6267	6031	C00152	HMDB00168	160411440	196055392	137794160	148350128	134490512	137088288	135049920	128373112	120913864	142509264	157041104	153397952	191051632	143218288	167843312	123777624	126907472	151205360	183384464	114434152	133402864	170831344	130258112	160665424	201847696	147473808	135823232	123284352
437	asparagylvaline	Peptide	Dipeptide	42028	LC/MS Pos	100003569	1539	232.129	145314-87-0	7019993	16568270			607070	745496	1778966	734613	954442	698733	219291	1487943		475394	1695346	574154	1627474	657134	901375	981541	1359408	1393365	889041	622464	205061	1053881	808148	444559	1191971	457699	1400990	759015
27	aspartate	Amino Acid	Alanine and Aspartate Metabolism	443	LC/MS Pos	234	668	134.045	56-84-8	5960	5745	C00049	HMDB00191	112070544	127914952	76334184	96986712	116448488	85029416	95346336	143262080	112350920	81598064	199456416	83421016	101364744	90699616	187270960	76209368	124398736	101447840	95654304	98088416	143663440	168392992	107957104	135093152	111576448	112845024	316585952	76141000
443	aspartylleucine	Peptide	Dipeptide	40068	LC/MS Pos	100003158	2316	247.129	3062-14-4	332962	295006		HMDB28757	9443377	4416156	14642008	3626695	3123012	1732710	8830770	13563459	274461	942694	14184655	2372655	9593645	3363360	2353187	3317551	13618541	10060159	2594006	2207034	1614506	12668052	3618120	3230924	4327790	2516460	7606898	3328060
445	aspartylphenylalanine	Peptide	Dipeptide	22175	LC/MS Pos	100000803	2538.7	281.113	13433-09-5	93078	84028		HMDB00706	3298824	1693026	5743727	1201524	1267569	623432	3402061	5125192		300291	5388472	840312	3927507	1229999	716299	1230884	5524263	3402350	968310	552728	534445	5259756	1027128	1090385	1229114	866963	2354837	1131555
446	aspartyltryptophan	Peptide	Dipeptide	41481	LC/MS Pos	100003626	2783	320.124	71835-79-5	9948926	8124537			424539	228527	2389735	37277			987765	494926			755038	128527	1321898			153250	1776277	301465				1471997			306677		182234	71377
447	aspartylvaline	Peptide	Dipeptide	41373	LC/MS Pos	100003625	1605	233.113	13433-04-0	4991131	4171248			2832150	1423934	4022834	919822	1041765	457883	2501148	3852757		230550	4715090	729931	2280916	981960	724913	739626	3560801	2886584	767930	427884	417445	4010790	1063540	1036601	1522607	726884	1630311	942089
1074	azelate (nonanedioate)	Lipid	Fatty Acid, Dicarboxylate	18362	LC/MS Neg	2029	1276	187.098	123-99-9	2266	2179	C08261	HMDB00784	4277042	2472101	4596274	4377965	4098738	4409143	2615600	3873043	4188184	3118100	3898072	4710594	3594994	3768892	3523952	5095974	4232589	3534264	3489582	4432323	3149297	3122530	4387827	3773654	4728106	4026619	3021358	2890714
2422	benzoate	Xenobiotics	Benzoate Metabolism	15778	LC/MS Neg	100000008	1750	121.029	65-85-0	243	238	C00180	HMDB01870	2204738	2306651	2484947	2130025	2415223	2089870	2170888	2100689	2768354	2537032	3238564	2082971	2336930	2099340	2528577	1707185	1930017	2145073	2984343	1950682	2884389	2063099	2521718	2163189	2595559	1785937	2181878	2161586
2276	beta-alanine	Nucleotide	Pyrimidine Metabolism, Uracil containing	55	GC/MS	244	1451.8	174	56-41-7;107-95-9	239	234	C00099	HMDB00056	2331411	1078084	2589448	842087	1382518	2123224	1745815	727721	3923336	1451210	2166862	1550114	3632802	1299315	1014132	1491541	1412901	1059390	1944504	1565670	2070541	1143764	1679031	2250042	1416860	768050	2759028	1717186
2625	beta-guanidinopropanoate	Xenobiotics	Food Component/Plant	35101	LC/MS Polar	100001411	3132.4	130.062	353-09-3	67701	61020	C03065	HMDB13222	3212095	2269672	2418701	3249567	2870663	2880336	2839731	3381589	3002510	2637615	1781105	2876974	1673658	2601499	2925110	2661364	4000364	2886646	2082704	1916043	3383525	5189075	1661353	5121967	3851269	4097270	1971459	1821788
229	beta-hydroxyisovalerate	Amino Acid	Leucine, Isoleucine and Valine Metabolism	12129	LC/MS Polar	1442	1149.8	117.056	625-08-1	69362	62571		HMDB00754	871478	1835706	1550714	1624687	1273012	1403662	1455491	1504627	1139970	1064982	1719920	1575456	406683	1445988	1641391	1021793	1553858	964598	2212351	1276210	1625266	1074474	1972785	2692575	2608675	1977937	66324	488488
230	beta-hydroxyisovaleroylcarnitine	Amino Acid	Leucine, Isoleucine and Valine Metabolism	35433	LC/MS Pos	100001594	1701	262.165	99159-87-2		21403176			10171334	7696180	6820493	9245384	7471081	6392310	7581579	6737449	3812559	7201392	6021092	7111723	8018650	8007568	6780036	6708915	7999661	6668412	10895720	5779411	8982306	9684966	8320559	9398246	11514102	8282549	5713413	8335691
1705	beta-muricholate	Lipid	Primary Bile Acid Metabolism	31885	LC/MS Neg	100001066	4794	407.28	2393-59-1	5283853	2340919	C17726	HMDB00415	222959	984974	1260802	17915194	3690897	1449768	3116946	77799	1118314	6592112	1904429	135358	19306454	357344	4756311	336483	2801778	612848	865026	5971243	1889789	852201	2983769	3692824	205294		6954601	40963
1562	beta-sitosterol	Lipid	Sterol	27414	GC/MS	100001033	2380.8	357.4	83-46-5	222284	192962	C01753	HMDB00852	239408	96674	125006	162695	175174	203166	141105	108845	111408	124428	90316	158769	99751	209183	130045	45205	202804		152645	140391	111988	195397	43598	94667	89880	157661		113634
6	betaine	Amino Acid	Glycine, Serine and Threonine Metabolism	3141	LC/MS Pos	799	734	118.086	107-43-7	247	24219951173	C00719	HMDB00043	4055695360	3529474560	3809018368	4627467776	3779474176	3813492992	4106321664	4165127680	2017718144	4101030912	4741127168	3398120192	5399041536	3974085120	3404525312	2946865152	2270948864	4010003712	4249552640	1890680192	5439655424	3929114368	4304828416	3874625792	4170543360	2615560704	3982608640	2735922688
7	betaine aldehyde	Amino Acid	Glycine, Serine and Threonine Metabolism	15499	LC/MS Pos	1219	646.2	120.102	7758-31-8			C00576	HMDB01252	38955008	66126084	35855824	56188856	78012272	91377392	51350176	24431024	571981184	98780816	55811200	41177556	69865984	55461268	53438368	36800684	18317912	29207998	33306034	48662520	78718616	40270644	57872996	67658224	39928108	57549456	43990492	96089424
2368	biopterin	Cofactors and Vitamins	Tetrahydrobiopterin Metabolism	12358	LC/MS Pos	1548	1562.7	238.093	22150-76-1	445040	392795	C06313	HMDB00468	1671841	2276546	2544936	1454927	2073094	1913116	2686983	1647945	1528071	1880489	2341221	1930886	2567042	1590536	1975436	1703547	1519614	2148252	2261239	2034151	2671164	1770155	2199819	1304637	2045808	1838242	2840451	1754555
1142	butyrylcarnitine	Lipid	Fatty Acid Metabolism (also BCAA Metabolism)	32412	LC/MS Pos	100001054	1977	232.154	25576-40-3	439829	184820	C02862	HDMB02013	36616900	65982344	48505168	26328664	43439056	31793846	54861356	44082036	12879631	58187188	34573688	21025026	74712752	52379976	60429016	54593124	31128092	73379616	56360888	36672596	68060320	51275344	120740464	43545884	40439792	18583820	93611776	50911236
1143	butyrylglycine	Lipid	Fatty Acid Metabolism (also BCAA Metabolism)	31850	LC/MS Neg	100001151	1470	144.067	20208-73-5	88412	79766		HMDB00808	424331	507418	1136066	916152	410471	1365856	775637	165548	1258864	2496472	850284	259545	1668448	813038	2774468	526643	280265	852821	1394283	625687	636241	790084	2693847	550741	789983	578242	648215	767029
215	C-glycosyltryptophan*	Amino Acid	Tryptophan Metabolism	32675	LC/MS Neg	100001949	1775	365.135			13218203			1974373	2879160	1888996	1586362	2299273	2186214	2279554	1921314	1794493	2114501	2807460	1823885	3929703	1952083	1777924	1869815	1614177	1720346	1746381	2307469	2722649	2012572	2548625	2383941	2129599	1748465	3098710	1904326
1564	campesterol	Lipid	Sterol	39511	GC/MS	100001269	2353	343.4	474-62-4	173183	151215	C01789	HMDB02869	374116	349196	404286	593212	486533	523904	473129	606877	442606	538189		537983	433378	466240	545794	277487	733849	555784	574495	661466	315130	668871	481984	485661	282688	499590		531388
944	caproate (6:0)	Lipid	Medium Chain Fatty Acid	32489	LC/MS Neg	926	2713.7	115.076	142-62-1	8892	8552	C01585	HMDB00535	8399970	5133272	8490184	8833999	10473516	9851357	12323935	8897427	6015963	13714263	10736958	8179060	12469467	7102935	8172233	7473262	8291154	8336163	8060424	12128991	12471764	7767625	12886854	5995645	11604007	6918676	9375097	8537502
946	caprylate (8:0)	Lipid	Medium Chain Fatty Acid	32492	LC/MS Neg	932	4362	143.108	124-07-2	379	370	C06423	HMDB00482	8349531	7008659	8114396	5407096	5621605	8906886	7569443	4762207	7984012	7999524	8129907	7061552	8480912	8669229	5920705	8682180	8158427	5930529	8904866	8656099	5972935	7415163	8646313	7938543	9410218	7107354	7272567	8881017
42	carboxyethyl-GABA	Amino Acid	Glutamate Metabolism	40007	LC/MS Polar	100003260	3257.3	174.077	4386-03-02	2572	2474		HMDB02201	83922		76105		63712							53597				61176					164017	66391		433664		143337		41314
1177	carnitine	Lipid	Carnitine Metabolism	15500	LC/MS Pos	100000007	688.9	162.112	461-05-2	10917	10455	C00318	HMDB00062	1492650752	1218188672	1221232640	1731737472	1354112512	1159110528	1139852800	1399088512	1176725504	1389213568	1105203584	1748333056	1423119872	1795688960	1407110400	1386952448	1296071168	1311757952	1812731904	1695613568	1429330432	1643192192	1290643968	1226798976	1632632704	1641106432	1294601088	2052802176
2439	catechol sulfate	Xenobiotics	Benzoate Metabolism	35320	LC/MS Neg	100001605	1906	188.986	120-80-9	3083879	2341024	C00090	HMDB59724	479987	438338	285769	173345	300805	389282	631635	394476	14217	522607	475689	158679	1227335	1105490	582064	316913	102151	499792	367137	190249	642267	176265	635099	325147	592902	14198	699071	630989
1702	chenodeoxycholate	Lipid	Primary Bile Acid Metabolism	1563	LC/MS Neg	1123	5264	391.285	474-24-9;474-25-9	10133		C02528	HMDB00518	427909	3662777	1753991	5963361	2542499	1063571	2518404	961447	865855	7670854	3646556	208199	11579519	911847	2025973	1353255	3289041	1147232	2876530	1518886	1781766	1315801	2205265	1495709	257462	896339	3968688	64371
1317	chiro-inositol	Lipid	Inositol Metabolism	37112	GC/MS	100001859	1857	318.1	643-12-9		10254647	C19891	HMDB34220	101722	76243	67936	42488	55951	59008	64993	42535	28386	61864	81166	40780	82886	65740	81024	43288	57083	79044	105400	40168	123881	118552	45673	114206	77579	50508	58036	88173
1699	cholate	Lipid	Primary Bile Acid Metabolism	22842	LC/MS Neg	136	5165	407.28	81-25-4	221493		C00695	HMDB00619	893145	6569747	1864902	4057462	2394351	2857291	2142871	943214	2231327	8874264	2929206	1099594	22855608	1891875	5099433	2133282	3376629	852237	2055641	7898184	2822850	2605966	3053663	4006489	1508887	1787664	4018808	302969
1541	cholesterol	Lipid	Sterol	63	GC/MS	266	2316.9	329.3	57-88-5	11025495	4937803	C00187	HMDB00067	2529165	1922383	2501903	2539106	2357397	2636715	2110614	2342109	1900426	2215590	2272131	2357419	2612291	2288660	2477368	1386336	2719622	2526155	2979558	2167853	2896747	2880932	2412605	2792360	2257025	2274495	2143372	2134979
1343	choline	Lipid	Phospholipid Metabolism	15506	LC/MS Pos	1256	675	104.107	67-48-1	305	149278	C00114	HMDB00097	107720784	141832528	119200224	97981176	113876440	122666664	117349072	76466704	364945920	116805712	136179776	97017552	157667504	122015624	81480544	118542992	93129480	90622680	88100784	84839600	113047344	104378944	129828264	181734704	105676200	83893056	131964224	159848608
1344	choline phosphate	Lipid	Phospholipid Metabolism	34396	LC/MS Pos	267	692.5	184.073	72556-74-2	1014	119298	C00588	HMDB01565	787410368	888703040	632472576	1017195520	1370082432	627817088	1020450688	837524992	707955776	725776704	1203307520	330112544	1052511936	844512256	817633472	703908416	471701472	1349196800	427642016	499080352	1414265856	1254753536	1328005760	831266624	625723392	831224704	1581139328	1154601856
2645	cinnamoylglycine	Xenobiotics	Food Component/Plant	38637	LC/MS Neg	100002253	3127	204.067	16534-24-0	709625	618829		HMDB11621	44496	68670	181448	32164	41440		158227	130613			269410	54499	28995	170519	273560	11509		42986	238072	45486	52899		170615	21842	110235	155154	158153	61760
694	cis-Cyclo[L-ala-L-Pro]	Peptide	Dipeptide	47098	LC/MS Pos	100004646	1952	169.097		6428987	4934364			450432	580716	541013	511360	493329	291569	749936	596128		406649	688234	325293	607943	551884	535276	477471	232737	448691	507902	213876	1022072	874568	654086	700283	546698	322218	611766	559682
966	cis-vaccenate (18:1n7)	Lipid	Long Chain Fatty Acid	33970	GC/MS	100001228	1987	339.3	506-17-2	5282761	4445888	C08367	HMDB03231	714071	2865484	2088435	1193168	863775	1275493	1037173	1257847	712626	804594	1106494	1038928	639327	908921	1260749	2805902	1956116	1332136	1440311	569732	559862	1409177	787375	1120742	658501	1018791	419272	521927
921	citrate	Energy	TCA Cycle	1564	LC/MS Neg	1124	582	191.02	77-92-9	311	305	C00158	HMDB00094	14930161	8933120	13778186	7712744	9260930	9520885	12097387	24528978	10574783	9251761	12658381	10459710	15226899	15620894	6721128	13700614	15488610	9667152	10843702	23412594	10678908	12964927	7771533	12698175	12279241	8795743	10344268	11633879
307	citrulline	Amino Acid	Urea cycle; Arginine and Proline Metabolism	2132	LC/MS Pos	391	730.3	176.103	372-75-8	9750	810	C00327	HMDB00904	6167222	9394636	8638211	8860425	12394780	4765562	6102498	5211383	18170800	7691061	7529783	6132066	11781758	7048367	12376725	9332118	7061362	4405435	8460982	12264581	9007906	8614687	11849113	7813393	12630015	6912954	7954158	5036037
2339	coenzyme A	Cofactors and Vitamins	Pantothenate and CoA Metabolism	46322	LC/MS Neg	270	1448	382.55	85-61-0;18439-24-2	317	311	C00010	HMDB01423	291215	347420	441029	842056	1006075	481683	446273	323288		486631	676607	548422	225019	702969	966179	319171	936142	662744	435278	503406	627014	497989	726871	463978	360192	547257	411631	352999
1555	coprostanol	Lipid	Sterol	45986	GC/MS	100005346	2289	215.2	360-68-9		19951861					168089					149405		87146	75632		95839	113977			228043			125247		61416		157394	107208	225120
330	creatine	Amino Acid	Creatine Metabolism	27718	LC/MS Polar	1221	2920	130.062	57-00-1	586	566	C00300	HMDB00064	29988680	27847064	25218056	24579254	32845128	24587712	25059830	26302758	56885768	26058952	26033722	35100156	27469930	17630020	30266340	25254420	48770816	24371452	37185692	29570114	31631654	48865252	29908604	56709540	42090668	32408656	32920426	14565405
331	creatinine	Amino Acid	Creatine Metabolism	513	LC/MS Pos	275	730.8	114.066	60-27-5	588	568	C00791	HMDB00562	12002510	12787835	11164612	7347800	13098093	11777977	12398546	10218024	15766914	12096947	14347344	12779950	11484349	13107556	13432887	11324641	16730186	9720734	14689660	11937819	14563559	14950302	17556228	13447718	11494505	13206326	20029558	12080404
454	cyclo(gly-pro)	Peptide	Dipeptide	37077	LC/MS Pos	100001946	1767.3	155.082	3705-27-9	126154	112149			154458	246300	309610	92321	261185	111004	416959	253417		253686	288731	104613	307606	258019	172764	164123	121540	139261	176903	107453	691878	236306	319691	134991	161747	165803	315919	232004
461	cyclo(L-phe-L-pro)	Peptide	Dipeptide	44875	LC/MS Pos	100001927	3644	245.128		9837725;443440	3916578013445	C11847		229581	231130	150231	163093	255594		329522	201990	111189	219161	221621	111477	103258	391878	312381	420432	126714	186704		153610	360889	180410	293859	109034	83238	110348	328647	172963
458	cyclo(leu-pro)	Peptide	Dipeptide	37104	LC/MS Pos	100001925	3435	211.144	2873-36-1	7074739	5428292			612293	846940	994767	693638	927471	732768	1089624	979690	185308	890226	829144	620524	630878	1116766	1084324	1123449	376078	802976	288489	640325	1205330	626768	1038821	622520	603312	639506	1316948	539538
281	cystathionine	Amino Acid	Methionine, Cysteine, SAM and Taurine Metabolism	15705	LC/MS Pos	310	674.7	223.075	535-34-2	439258	811	C02291	HMDB00099	11433131	15067996	7016364	13838537	10718212	11264307	8546565	9421701		10912944	9172253	10554330	5250386	11327054	10208374	10082366	10745150	15025512	12574056	4872334	10336416	10795750	7260889	10869254	11669096	11882872	7497476	2835780
286	cysteine	Amino Acid	Methionine, Cysteine, SAM and Taurine Metabolism	1868	LC/MS Pos	800	736.4	122.027	52-90-4;56-89-3	5862	5653	C00097	HMDB00574	3189089	11612662	7826502	10265442	8038949	8075015	7121257	3187550		6198981	5028913	5062639	2197571	7676998	10576326	3439938	7963070	6656157	9142833	5137836	2255958	1991638	4007221	6632375	2589471	9242870	1642072	1786281
357	cysteine-glutathione disulfide	Amino Acid	Glutathione Metabolism	35159	LC/MS Pos	100001437	824	214.051	13081-14-6	4247235	3455404		HMDB00656	55403428	70705408	49215304	20296190	16225498	28506720	34299592	30419744	325536736	25958104	35080860	41300360	100879536	29780138	16629713	19370016	25679982	20341464	35393364	24796310	35158376	41128428	36355732	36526492	91675000	28311482	31274942	63588820
360	cysteinylglycine	Amino Acid	Glutathione Metabolism	35637	GC/MS	278	1763	257	19246-18-5	439498	58762	C01419	HMDB00078	141131	86242	159518	161479	151278	151330	104638	97015	57458	133509	116565	137478	74721	134256	210871	91528	155197	127678	131671	170898	138550	78284	215822	123476	76139	124932	102638	112248
288	cystine	Amino Acid	Methionine, Cysteine, SAM and Taurine Metabolism	56	LC/MS Pos	279	675	241.031	56-89-3	67678	575	C00491	HMDB00192	530174	1249858	285708	163965	34702	71324	155028	319030	2635403	111874	158217	286445	627033	310128	117356		51994	73477	184179	82822	59325	551368	88450	262025	855558	84444	155344	414851
2284	cytidine	Nucleotide	Pyrimidine Metabolism, Cytidine containing	514	LC/MS Pos	827	1075.9	244.093	65-46-3	6175	5940	C00475	HMDB00089	192009040	170766464	137513808	180795344	167469856	183791376	174189808	133312528	251950464	161193984	185498464	170583296	173775344	170210736	145039168	123522168	116638736	169661920	188686944	113333488	182207136	145571328	170576512	220827440	234146176	174485296	160208720	162451664
1345	cytidine 5'-diphosphocholine	Lipid	Phospholipid Metabolism	34418	LC/MS Polar	1220	4200	533.106	33818-15-4	13804	21531769	C00307	HMDB01413	574559	359572	920155	227763	501588	632127	522436	1516967		578895	724576	600076	494362	451733	657644	879857	1452565	560387		1659609	671953	1414930	1579683	740706	321254	339830	836254	389825
2281	cytidine 5'-monophosphate (5'-CMP)	Nucleotide	Pyrimidine Metabolism, Cytidine containing	2372	LC/MS Pos	282	890	324.059	63-37-6	6131	5414497	C00055	HMDB00095	2054149	1589793	2143447	1936872	2329765	2080266	1986319	2499364	1646931	2122107	2809601	2089738	2247058	2091338	2252086	1557241	2441100	1780085	2361103	2263018	2835795	1928490	3416952	2136317	2050544	1939834	1769775	1361883
883	cytidine 5'-monophospho-N-acetylneuraminic acid	Carbohydrate	Nucleotide Sugar	36831	LC/MS Neg	1223	650	613.14	3063-71-6	448209		C00128	HMDB01176	7248760	4867788	4877618	4465551	5436066	4734281	6124142	5123532	1299211	6315958	6559949	4856708	6790719	7192012	5866865	5397796	6085447	3595982	8754975	8242584	4241640	1429764	8011482	4532700	5542617	5969582	5990709	5116736
2280	cytidine diphosphate	Nucleotide	Pyrimidine Metabolism, Cytidine containing	2841	LC/MS Neg	280	580	402.011	34393-59-4	6132	5902	C00112	HMDB01546	32221	5685	23780																16538			13728	13799	78362	33358		16096
2279	cytidine triphosphate	Nucleotide	Pyrimidine Metabolism, Cytidine containing	2844	LC/MS Neg	281	575	481.977	36051-68-0	6176	573	C00063	HMDB00082	218221	13672	182267			113516	82458		102333	86942		118432	120908	48704		50201	103273	27324			99720	101905		274783	151581	18679		66754
2282	cytidine-3'-monophosphate (3'-CMP)	Nucleotide	Pyrimidine Metabolism, Cytidine containing	2959	LC/MS Pos	105	1203	324.059	84-52-6	66535	225079	C05822		348820	1255267	274041	59601	128435		203878	100548	346477	164363	282577	265464	1265601	37901	176084	539227	113164	197569	298717	98481		178716	265505	705749	739218		426007	110306
1351	cytidine-5'-diphosphoethanolamine	Lipid	Phospholipid Metabolism	34410	LC/MS Polar	100001407	4210	445.053	72842-05-8	123727	287	C00570	HMDB01564	154626	117952	457614		78305	240404	133240	562047		170200	195110	243418	131260	158251	183109	374841	486047			404538	217938	518312	718992	348175	133967	92919	137804
2657	daidzein	Xenobiotics	Food Component/Plant	32453	LC/MS Pos	100001219	4179	255.065	486-66-8	5281708	4445025	C10208	HMDB03312	2347904	3200322	3884112	997553	2500891	3871776	5328525	2696348	470527	3104367	2530352	2467089	2028806	3715638	2771034	2826555	762738	2736479	2151473	822920	1311629	333720	2924486	4891963	2593616	855082	1754811	2955445
2344	dehydroascorbate	Cofactors and Vitamins	Ascorbate and Aldarate Metabolism	34302	LC/MS Neg	301	739.6	173.009	490-83-5	835	812	C05422	HMDB01264	81956208	45707068	89912336	56964820	69933968	56261796	72187464	71894512	50990160	63582776	103598248	76047000	167222672	76525856	57557060	51816720	56836244	55362656	80419984	92548240	121254760	94959968	100773824	70630552	138695632	52481412	62407200	91554928
1176	deoxycarnitine	Lipid	Carnitine Metabolism	36747	LC/MS Pos	100001662	742.4	146.118	6249-56-5	134	705	C01181	HMDB01161	9134320	9100579	9288517	5850841	9232322	8048991	8027240	6609243	4557113	9498819	8193551	7545100	6920707	8887501	9852590	9078452	6680804	5919404	5743154	10207921	7607950	6456650	14178748	7827859	8650711	6977781	25169580	10112364
1710	deoxycholate	Lipid	Secondary Bile Acid Metabolism	1114	LC/MS Neg	302	5294	391.285	83-44-3	222528	389318	C04483	HMDB00626	58888	936800	361250	457974	183844	46398	439072		776655	607678	420170		2334097	534648	217104	61059	173141	46563	1520841	460316	183148	805100	399518	264127	142543	310694	172300
1004	dihomo-linoleate (20:2n6)	Lipid	Polyunsaturated Fatty Acid (n3 and n6)	17805	LC/MS Neg	1231	5730	307.264	2091-39-6	6439848	4944228	C16525	HMDB05060	543132544	956658880	979099712	198785616	197520816	421384288	447222560	461131712	115504640	337392640	227235776	495450016	360116416	594529728	158821952	473262656	1329690112	507581024	778113856	141314720	185524112	1173899136	158598400	649920512	800226624	656564480	139675664	194955616
999	dihomo-linolenate (20:3n3 or n6)	Lipid	Polyunsaturated Fatty Acid (n3 and n6)	35718	LC/MS Neg	100001739	5596	305.249	17046-59-2	5280581	4471954	C03242	HMDB02925	346629216	332998848	419725728	147613424	144190048	267259472	259233328	313258624	122493632	235165104	148754144	216430304	282243456	326032480	142205040	168701168	755216064	294313728	394815552	145418016	132659680	549065856	113142080	264641728	330777440	402390048	91528768	99715256
2369	dihydrobiopterin	Cofactors and Vitamins	Tetrahydrobiopterin Metabolism	35129	LC/MS Pos	100001506	1515	240.109	6779-87-9	1879	1808	C00268	HMDB00038	4599135	5699994	5206521	5169663	4859009	4945721	6105680	4676225	888971	4097275	3892581	4414687	4781915	6042085	4214019	3179604	4918540	5811188	8798994	1880318	3177424	5834674	3625741	5052659	4408822	5898638	1053118	5109015
752	dihydroxyacetone phosphate (DHAP)	Carbohydrate	Glycolysis, Gluconeogenesis, and Pyruvate Metabolism	15522	LC/MS Neg	309	603	168.991	102783-56-2	668	3833110	C00111	HMDB01473	9010466	10103114	11144445	13327988	10482670	10477959	15227034	13010158	3887631	12058029	10067686	10138285	13514800	9730550	11890322	10251264	11486196	13481601	18252916	11140229	12081991	11385618	12367687	9672642	13799415	9717044	11653902	13304920
314	dimethylarginine (SDMA + ADMA)	Amino Acid	Urea cycle; Arginine and Proline Metabolism	36808	LC/MS Pos	100001810	810	203.15	102783-24-4	123831	110375	C03626	HMDB01539	9382460	14250606	6239958	6490261	6827807	6595153	6863903	5230030	5966789	6746621	7183597	7264279	9619520	6766764	9390957	5368218	4910579	7405129	9029543	5608229	6288386	6738721	6365872	10406637	10955873	7614333	5326737	8627689
5	dimethylglycine	Amino Acid	Glycine, Serine and Threonine Metabolism	5086	GC/MS	806	1030	57.9	1118-68-9	673	653	C01026	HMDB00092	557588	369919	641599	666476	544194	596538	376060	470127	408147	728306	594553	469190	1147928	444169	552235	375381	299052	384737	464481	267472	713411	631234	625820	606207	361610	224063	335681	560273
1003	docosadienoate (22:2n6)	Lipid	Polyunsaturated Fatty Acid (n3 and n6)	32415	LC/MS Neg	100001182	6034	335.296	7370-49-2	5282807	4445934	C16533		25106498	42311280	42235376	6013973	9425680	14582421	19662792	16997550	3843866	16840350	10135554	15373912	15327019	21084056	5872260	18250138	43213176	18092938	37195060	4701842	11103631	42863576	6986918	25970036	34963348	16628127	7718676	10123145
991	docosahexaenoate (DHA; 22:6n3)	Lipid	Polyunsaturated Fatty Acid (n3 and n6)	44675	LC/MS Neg	100000665	5525	327.233	6217-54-5	445580	393183	C06429	HMDB02183	1352475392	1403831168	1797116416	868494080	903129216	1273692160	1531089408	1206353664	1461627776	920835840	735205696	1207301120	1179645824	1581823744	701904192	731622272	1889566336	1511882752	1501358848	805850368	959895808	2073755520	608500288	1421078016	1285136896	1544699776	487026656	943606144
990	docosapentaenoate (n3 DPA; 22:5n3)	Lipid	Polyunsaturated Fatty Acid (n3 and n6)	32504	LC/MS Neg	100001181	5571	329.249	2234-74-4	6441454		C16513	HMDB01976	1957538432	809897728	1436774912	551707904	448333408	967247872	578528320	819931712	593225472	540246784	476172640	1169282560	600793984	1443856640	438311872	296427040	1367862016	957213760	1832476160	374317408	231732832	1498810112	387878432	1895379328	1636718208	1249638144	217561440	800974208
1002	docosapentaenoate (n6 DPA; 22:5n6)	Lipid	Polyunsaturated Fatty Acid (n3 and n6)	37478	LC/MS Neg	100001580	5624.5	329.249	25182-74-5	6441454	4945614	C16513	HMDB13123	183127264	192891424	96059056	63604992	75762008	60856876	126907136	125343704	56841000	49972836	98114688	64995612	144720784	107157080	45847872	22762614	195429760	187839568	321802080	40468516	85995872	267151728	37305672	220339600	204666784	108113512	78387816	89221648
989	eicosapentaenoate (EPA; 20:5n3)	Lipid	Polyunsaturated Fatty Acid (n3 and n6)	18467	LC/MS Neg	2050	5450	301.217	10-2005-9;10417-94-4	446284	393682	C06428	HMDB01999	611648512	512363008	1384791296	288190528	310012608	785704576	527856544	445518624	378121824	509330432	263141904	548625024	246045376	732225024	215975456	225907168	1196080640	610607424	812605440	161469184	217772208	762113472	253378432	752863104	457292896	826742464	75109192	332809312
976	eicosenoate (20:1n9 or 11)	Lipid	Long Chain Fatty Acid	33587	LC/MS Neg	100001335	5950	309.28		5282768	4445895			599082880	2012085504	1702719360	363036128	426990016	690707200	693960960	785585280	134046504	482348608	385797120	620280128	529944928	895956096	261533200	1363146752	1820189184	818529344	1112229376	169502080	296663968	1338710656	280111776	801534336	760753216	763357312	238845520	313489984
2666	enterolactone	Xenobiotics	Food Component/Plant	39626	LC/MS Neg	100003070	4515.2	297.113	78473-71-9	10685477	8860823			1527184	2151196	1551754	266417	347464	2463355	1260511	940654	898274	471880	1580491	351586	1951495	835571	1323185	2851574	316067	2202221	5944832	246901	730347	1244630	420037	5491125	1944544	330631	383061	1403474
2668	equol	Xenobiotics	Food Component/Plant	36774	LC/MS Neg	100001725	4565	241.087	94105-90-5	91469	339332	C14131	HMDB02209	152194	809801	387064	331083	315159	291731	245158	148394	242933	327108	372561	359572	698314	483167	133758	869577	324604	660636	757447	17307	263518	335294	459401	1694519	457936		213541	1504830
2669	equol glucuronide	Xenobiotics	Food Component/Plant	41948	LC/MS Neg	100003895	3215	417.119						5931	251177	28744	155899	205689	137169	79642	10058	56653	196479	80589	349298	57039	136579	153147	254514	52020	81873	278360		123928	129463	129907	398853	192621			291032
2670	equol sulfate	Xenobiotics	Food Component/Plant	40478	LC/MS Neg	100003429	3630	321.044			23936050				101037				14307					23055	30238	137225			123348			7545		25631		92684	42341	50287			58233
2671	ergothioneine	Xenobiotics	Food Component/Plant	37459	LC/MS Pos	100002154	823	230.096	58511-63-0	3032311	2297320	C05570	HMDB03045	114606264	83935192	135128176	67348040	102248432	96614952	84599640	67333712	40330388	83732480	94051808	111059088	84771088	104075664	77043104	67753976	80406328	76396112	74150624	75654704	116028880	115979416	169438832	95362864	127926168	88173856	96856280	160338352
980	erucate (22:1n9)	Lipid	Long Chain Fatty Acid	1552	LC/MS Neg	1087	6355.6	337.311	112-86-7	5281116	7924	C08316	HMDB02068	65864292	202557072	144639744	36715800	64070668	42788272	79949592	64906652	12896557	49065464	60821828	50207548	50507000	80901304	28137926	142213680	105345192	85460552	157701152	15528936	36001984	102110464	38094420	64732376	57233252	49039240	30216610	51552200
2673	erythritol	Xenobiotics	Food Component/Plant	20699	GC/MS	100000846	1517.5	217	149-32-6	222285	13835932	C00503	HMDB02994	74760	58568	91829	68420	72073	61466	81003	77859	53307	63779	73207	66980	93262	82247	55849	64317	88691	74605	97450	55333	104164	78301	73476	64174	55021	54131	120655	47867
915	erythronate*	Carbohydrate	Aminosugar Metabolism	42420	LC/MS Polar	100001320	2186	135.03	88759-55-1	2781043	2061231		HMDB00613	432756416	354255584	430054144	480900512	256038112	464855904	379760768	340653824	249661936	323462784	341217568	610545408	446600800	527900992	454537536	280278272	427240096	295328224	631694784	254562976	385456544	457129440	359604288	694282880	702607360	455371424	218646816	484238560
1349	ethanolamine	Lipid	Phospholipid Metabolism	1497	GC/MS	420	1304	174.1	141-43-5	700	13835336	C00189	HMDB00149	1429138	1226675	2250926	820006	1122687	2932424	1143239	645859	12012141	2305756	1312911	1780266	2911225	1513208	835356	1384595	1146630	1048257	1358239	1524433	1267457	983920	1382925	2035040	1258677	961853	839762	1548398
258	ethylmalonate	Amino Acid	Leucine, Isoleucine and Valine Metabolism	15765	LC/MS Polar	2054	2785	131.035	601-75-2	11756	11263		HMDB00622	6276567	7454571	12590557	10964118	9931075	13150992	10790148	7619242	16583081	14996179	11538770	10382651	17859910	10497202	22536164	7062139	9836096	12119204	9426021	9210494	17288324	8887547	22444404	16346320	11885870	10831554	9426334	11178656
2676	ferulic acid 4-sulfate	Xenobiotics	Food Component/Plant	47114	LC/MS Neg	100005389	1225	273.007	86321-29-1	6305574	4878542		HMDB29200	512169	560090	420328	615632	1252599	243858	1800961	1068035	29173	531989	2185318	313498	647372	624387	413896	411986	1429888	397152	207354	582487	600572	306331	839486	327478	182538	122438	437369	449285
2333	flavin adenine dinucleotide (FAD)	Cofactors and Vitamins	Riboflavin Metabolism	2134	LC/MS Neg	327	2425	784.15	146-14-5;84366-81-4	643975	559059	C00016	HMDB01248	4172867	6006600	6263704	6318700	4826229	6704800	4345251	4338642	3955648	4835831	4867737	5263221	4262409	5369248	5328163	4322647	6056644	4193903	5820008	4692479	5981263	5138297	6365538	5217421	4946862	5950797	4001680	5689955
2334	flavin mononucleotide (FMN)	Cofactors and Vitamins	Riboflavin Metabolism	15797	LC/MS Neg	100000251	2390	455.097	130-40-5	710	690	C00061	HMDB01520	1743377	387470	593088	1321555	1318142	1207851	1566229	952585	2678644	1639819	2130866	1692334	2200433	1292953	994092	350620	432941	917659	1845878	2745255	1289194	406638	1404434	1284647	1538516	1378046	1345685	2620939
845	fructose	Carbohydrate	Fructose, Mannose and Galactose Metabolism	577	GC/MS	878	1758	217	57-48-7	5984	5764	C00095	HMDB00660	459577	408479	812167	695306	874669	633192	561487	907002	166594	536258	496717	677417	341760	592057	837496	485319	870712	909985	478437	488362	725218	822833	473236	602622	389712	666014	494583	387825
749	fructose 1,6-bisphosphate	Carbohydrate	Glycolysis, Gluconeogenesis, and Pyruvate Metabolism	15926	LC/MS Neg	1253	553.1	338.989	38099-82-0;103213-44-1	172313	9902130	C05378	HMDB01058	18516220	15226038	18570564	23936308	19969610	21391514	28745456	24383960	7258855	23949888	31738328	27967002	37882136	19702012	24530184	15256204	15692698	25493678	53694744	18209860	30722210	22127700	32219542	23204796	37822720	16444507	20887664	30573350
930	fumarate	Energy	TCA Cycle	1643	GC/MS	330	1382.1	245	100-17-8	444972	10197150	C00122	HMDB00134	462895	573490	631956	459471	976624	652813	652135	669877	313783	653907	486862	597955	479237	479039	649055	517713	386677	660827	636635	443428	1065052	547403	595571	583207	403990	551007	444235	595984
869	galactonate	Carbohydrate	Fructose, Mannose and Galactose Metabolism	27719	LC/MS Polar	100001026	3085	195.051	299-28-5	128869	114198	C00880	HMDB00565	507747040	489754624	443072096	333284064	353414592	290745824	395457920	285877856	259455712	382832000	516638272	319188576	1248142464	648921792	383908896	411225312	316354368	291425600	900196160	268409456	348507872	274988416	578993088	280474368	544458304	335142528	324788992	450857408
860	galactose	Carbohydrate	Fructose, Mannose and Galactose Metabolism	12055	GC/MS	287	1793.8	203.9	59-23-4	3037556	2301265	C01582	HMDB00143	113895	90044	175049	143081	165440	139699	112217	109766	102638	125309	213398	94208	171515	114618	91771	100053	151304	124813	83446	92356	153817	123813	125020	187094	68945	88432	77702	158124
862	galactose 1-phosphate	Carbohydrate	Fructose, Mannose and Galactose Metabolism	15706	LC/MS Polar	100000300	4552	259.022	19046-60-7	123912		C00446	HMDB00645	6134114	5671380	5803954	5798037	5237473	7731063	5236741	4693620	2678041	5802247	6114488	8566681	5152666	5544512	6376266	5079269	6560337	5278571	4843653	5342819	7585187	5788629	7407180	8033706	9240870	8596455	4506195	5824002
41	gamma-aminobutyrate (GABA)	Amino Acid	Glutamate Metabolism	1416	GC/MS	141	1539.7	304.1	56-12-2	119	116	C00334	HMDB00112	31605	54089	66963	75579	97547	58466	48118	56276	42423	84311	41005	67600	38212	39454	79163	48167	48169	45219	137998	54935	58598	57442	40021	88923	54212	54554	60839	81964
369	gamma-glutamylalanine	Peptide	Gamma-glutamyl Amino Acid	37063	LC/MS Pos	100001843	1116	219.098	5875-41-2	440103	389104		HMDB29142	70377	120937	77101	128213	236813	168295		104759	119726	180482		386809		226141	468679	39241	27014	38809	123213	453782	114167	53454	168364	169872	35899	130489	78995	38517
371	gamma-glutamylglutamate	Peptide	Gamma-glutamyl Amino Acid	36738	LC/MS Pos	331	1045	277.103	1116-22-9	92865	83831	C05282	HMDB11737	1053160	1225616	1411252	1283888	1523266	1209181	1633243	1009284	1658984	1232637	1304134	1659268	1513936	801631	1528727	1970753	1458696	862596	1870747	2847825	1541799	860220	1829421	1265884	995076	1820861	1573787	1553445
372	gamma-glutamylglutamine	Peptide	Gamma-glutamyl Amino Acid	2730	LC/MS Pos	1140	817.9	276.119	10148-81-9	150914	133013	C05283	HMDB11738	212274	286120	367430	239384	294021	285783	132048	121075	236518	275675	176449	230497	298521	111551	295183	231917		415784	108433	142776	210728	199159	361255	165944	205478	182041	117011	179263
375	gamma-glutamylisoleucine*	Peptide	Gamma-glutamyl Amino Acid	34456	LC/MS Pos	100001485	2661	261.144		14253342	21403145		HMDB11170	268586	322256	317134	306015	492539	381315	367281	508571	526874	250348	412692	253367	302478	224360	330234	138364	357909	347989	377201	81299	477493	1217558	312492	520650	378905	128811	140557	139866
376	gamma-glutamylleucine	Peptide	Gamma-glutamyl Amino Acid	18369	LC/MS Pos	1268	2757.2	261.144	2566-39-4	151023	133115		HMDB11171	4703185	4377172	5585913	3575579	7994689	4557842	6288924	8109743	4123661	4102691	6828648	3752972	5547733	3840357	5255012	2795063	4895772	4953427	5988897	2381571	8624421	14365177	5843029	5370072	4241171	2897194	2179462	1986580
377	gamma-glutamyllysine	Peptide	Gamma-glutamyl Amino Acid	33934	LC/MS Pos	100001262	760	276.155	17105-15-6	65254;14284565	58747		HMDB03869	664281	824533	618669	345943	406267	290446	562154	417631	1582943	462948	327228	243313	989421	485920	692810	187886	476233	576612	405263	542467	622224	794758	958072	1544135	782370	374546	496041	472804
379	gamma-glutamylphenylalanine	Peptide	Gamma-glutamyl Amino Acid	33422	LC/MS Pos	100000491	2865	295.129	7432-24-8	111299	99868		HMDB00594	236278	471677	380495	276770	298329	376720	301923	216849	1086189	384216	296679	403837	350217	335876	459812	260996	166173	285839	428565	507186	299052	163188	509777	346144	292890	205905	433253	241878
381	gamma-glutamyltryptophan	Peptide	Gamma-glutamyl Amino Acid	33947	LC/MS Pos	100001295	3035	334.14	66471-20-3	3989307	2302065		HMDB29160	45480	36609	68572			30110			73990		47278	44973	38609			46487			33915	30136	23909			84869				15503
382	gamma-glutamyltyrosine	Peptide	Gamma-glutamyl Amino Acid	2734	LC/MS Pos	1102	2080.4	311.124	7432-23-7	94340	85142		HMDB11741			114524						278742	60169		112497	41718		79465					53782			101171				71541
383	gamma-glutamylvaline	Peptide	Gamma-glutamyl Amino Acid	43829	LC/MS Pos	100001126	2045	247.129	2746-34-1	7015683			HMDB11172			199396	190152	192982		380298	1147877		281343			271663	547814	160281		449211				417384	2697218	117653	978275
2538	genistein	Xenobiotics	Food Component/Plant	32448	LC/MS Pos	100001221	4455	271.06	446-72-0	5280961	4444448	C06563	HMDB03217	458332	953694	1188838	13899	801788	1100653	1908435	537442	65666	617467	930818	856517	473234	1196831	857576	980374		668447	480259	341840	215801		1227728	1047546	747060	335047	670616	805317
2605	gluconate	Xenobiotics	Food Component/Plant	587	LC/MS Polar	338	2922	195.051	527-07-1	10690	10240	C00257	HMDB00625	88836712	88144488	102735736	113778816	122852056	115659256	110516624	105265008	289305088	75949200	80135152	51930592	63641404	88049240	71384672	71544928	131362768	107997432	32661074	174010480	117354296	79958152	81224144	127534632	63297120	104275584	91089792	118506944
743	glucose	Carbohydrate	Glycolysis, Gluconeogenesis, and Pyruvate Metabolism	20488	GC/MS	572	1866.8	217.1	50-99-7	79025	71358	C00031	HMDB00122	49165572	41467856	57904080	46649808	50278372	52593320	46186192	43629600	28422482	47241720	47997572	46956320	51318208	45487836	43956780	45044672	48206168	44529160	45319032	50134876	51808564	45609320	54752724	53744136	40076540	39325688	37185836	51010024
744	glucose-6-phosphate (G6P)	Carbohydrate	Glycolysis, Gluconeogenesis, and Pyruvate Metabolism	31260	LC/MS Polar	291	4537	259.022	103192-55-8	5958	19952394	C00668	HMDB01401	2151095	4196612	3080907	4124084	4032843	2955714	2901173	5218114	1574288	3545116	3245955	3418178	2682243	2853944	6244781	5286012	6229481	6844321	4047955	1920253	6311385	7544261	2557194	2622386	2705130	4257104	6397848	2717924
892	glucuronate	Carbohydrate	Aminosugar Metabolism	15443	LC/MS Polar	100000257	3233.3	193.035	207300-70-7	444791	58552	C00191	HMDB00127	7094318	13613987	9527737	15695643	13234620	11179550	9309908	10797883	7277611	11786747	11887204	12028064	8443525	11900471	12104420	9222780	10498244	10046525	12844004	10453725	8288432	10753365	11256199	8841071	8085677	10857329	10327317	7024631
36	glutamate	Amino Acid	Glutamate Metabolism	57	LC/MS Pos	561	710	148.06	56-86-0	611	591	C00025	HMDB00148	389648896	361261664	298998624	280476672	309335072	273496480	333180480	301040960	742882240	250046304	448402496	287029056	391402976	339886304	355200032	292603872	355824640	280635808	420000256	353310624	376545568	380584320	314861728	476394784	377154016	335228864	470623936	306003392
46	glutamate, gamma-methyl ester	Amino Acid	Glutamate Metabolism	33487	LC/MS Pos	100001103	1068.8	162.076	1499-55-4	68662	66546		HMDB61715	2652525	2157097	2363017	2230620	2744256	2982076	2658969	1862813	928117	2634230	2462955	3613399	2986649	3830254	2468440	1952807	2380692	2614636	3598101	2534436	3552392	2233000	3121014	2640674	3156217	2486500	2515578	3126234
37	glutamine	Amino Acid	Glutamate Metabolism	53	LC/MS Pos	563	680	147.076	56-85-9	5961	5746	C00064	HMDB00641	2209140224	1999179008	2147361408	2076840192	2018923648	2273105152	2361591040	2221173504	1029703296	1843411584	1862894720	2102199552	1830192128	2194299136	2066115840	1745619072	2459897088	1659717248	2561426688	1269776512	1585867776	1900904192	1536367360	2883745024	2292258816	2193514752	1924382336	1869922176
467	glutamine-isoleucine	Peptide	Dipeptide	42988	LC/MS Pos	100003159	2085	260.16			16568302				1742054	1152710	391042			334982	355745		391042		153107	653223			525101	522650	231021	178428	160265	189548	342807	326170	465460		323624	242533
468	glutamine-leucine	Peptide	Dipeptide	42994	LC/MS Pos	100003160	2195	260.16			16568303			564922	1226767	1121002	749732	749672	584383	855345	719914	34368	606625	821305	506424	803564	466323	776566	765239	1028085	869758	849440	437334	443193	713500	556992	645690	701259	546306	743976	365340
78	glutarate (pentanedioate)	Amino Acid	Lysine Metabolism	396	LC/MS Polar	339	2900	131.035	110-94-1	743	3618533	C00489	HMDB00661	11527284	7654667	11911804	14924657	15115430	18820190	11332803	12844955	19139292	22391170	18226838	13668558	18789650	9611891	13887989	14273984	14043641	13462877	9254374	24612660	18482486	11397989	24818674	10631060	17763918	9668878	15014925	11242568
79	glutarylcarnitine (C5)	Amino Acid	Lysine Metabolism	44664	LC/MS Pos	100001593	1583.3	276.144	102636-82-8	71464488	21403175		HMDB13130	1264038	1313175	986181	1502417	1026774	1286039	892944	1492258	333810	1159657	651061	861394	950310	2366647	1332052	1325280	1092920	897702	1165627	2919652	1227857	1365545	1095680	544972	981566	1219348	3333304	804803
355	glutathione, oxidized (GSSG)	Amino Acid	Glutathione Metabolism	38783	LC/MS Pos	448	1512	307.083	103239-24-3	65359	58835	C00127	HMDB03337	1285339136	1460115456	1342474368	1011422912	952969408	1204361344	1110735360	832022464	568804544	1039157184	1171018496	1354980608	1939065856	1184542080	847811520	1128399488	992694400	842296640	1481300224	1276013184	1371208448	326843872	1466201600	1161742336	1607468032	1048463744	1430924800	1404939008
354	glutathione, reduced (GSH)	Amino Acid	Glutathione Metabolism	2127	LC/MS Pos	496	1270	308.091	70-18-8	124886	111188	C00051	HMDB00125	502581632	783951104	987833088	1568374528	1715965952	1099237760	1059974912	645207104	12696283	1068840064	856536896	789932608	376419168	1132792704	1690061952	622245120	1093520768	1443041024	1035377792	1315721600	663235584	292635712	855992768	766329344	376257216	1126071936	447273856	328683328
763	glycerate	Carbohydrate	Glycolysis, Gluconeogenesis, and Pyruvate Metabolism	1572	GC/MS	1052	1360.7	189	600-19-1	752	732	C00258	HMDB00139	93358	94051	158754	140667	158327	113220	67923	101652	47186	95464	111621	163161	64475	110676	137271	101111	157588	142621	83465	95684	109077	148194	120802	117015	130416	117727	78694	73232
1470	glycerol	Lipid	Glycerolipid Metabolism	15122	LC/MS Neg	1254	758	91.0401	56-81-5	753	733	C00116	HMDB00131	196306976	343082912	258036656	174807312	166652896	205190432	199310448	182592512	191821328	165235888	197288864	144237200	183993376	214734688	139309888	390217120	236217632	194688624	231520144	140062368	108229656	207639776	143923408	242596480	138985472	191685120	191907440	167244928
1471	glycerol 3-phosphate (G3P)	Lipid	Glycerolipid Metabolism	43847	LC/MS Polar	100000258	3938.7	171.006	29849-82-9	754	734	C00093	HMDB00126	168942256	133142360	167441232	81828488	139264256	167463040	117887576	139288896	13183391	142342496	118466736	164505984	126630016	147908576	135219728	181029312	145044176	120903288	144372288	144708304	170664288	130637040	169891200	117794104	92540136	137625136	324934016	70421056
1352	glycerophosphoethanolamine	Lipid	Phospholipid Metabolism	37455	LC/MS Polar	100001620	3075	214.049	33049-08-0	123874	110410	C01233	HMDB00114	177103536	151807536	320745472	153541920	213946176	199193056	204786752	188733456	43050396	231320208	152527072	197169440	102648776	240297504	165070016	162253440	188562080	179465808	130480840	146556016	181613216	173476944	184599136	161557344	171155376	243047728	114015888	208761088
1354	glycerophosphoinositol*	Lipid	Phospholipid Metabolism	47155	LC/MS Polar	100001621	3850	333.059	16824-65-0					13458425	7273885	13509301	4618720	4773312	8626949	10867756	6660702	28299616	6950385	11608434	11222717	12238923	8778567	5041171	10115382	7850130	6315411	6534722	9503263	15948944	7665018	12444371	9719485	12868836	9107365	10588946	17098810
1346	glycerophosphorylcholine (GPC)	Lipid	Phospholipid Metabolism	15990	LC/MS Pos	100000269	709.9	258.11	28319-77-9	71920	571409	C00670	HMDB00086	436895232	470688416	827289664	262408192	541351040	350853408	618960320	372084192	176569152	599462336	353756896	474032032	203853920	604001536	389320800	429176512	462062304	448660672	308241280	417612160	379181696	417143072	516951008	369756448	402929024	545551808	282283328	816178304
1	glycine	Amino Acid	Glycine, Serine and Threonine Metabolism	11777	GC/MS	340	1166	101.9	56-40-6	750	730	C00037	HMDB00123	10022539	9977606	14338985	10381566	9669278	8852804	9981091	10621599	13117271	11059724	9301404	14334616	9123294	13531304	13032010	9761358	8954498	8610465	14152710	7160879	11953917	14992334	10677424	9174440	10223774	13283476	7666809	11079047
2688	glycitein	Xenobiotics	Food Component/Plant	34024	LC/MS Pos	100001222	4248	285.076	40957-83-3	5317750	4476508	C14536	HMDB05781	412798	460181	503588	69849	635510	342575	1023929	399178	37160	518282	658458	252211	1305436	457638	263151	251411	50760	284339	390950	84210	510031	101658	427833	1030460	234796	89642	307633	218200
1703	glycochenodeoxycholate	Lipid	Primary Bile Acid Metabolism	32346	LC/MS Neg	1628	5236.1	448.307	16564-43-5	12544		C05466	HMDB00637	11492246	70059736	37379872	112737824	172167424	26886608	137434064	46109424	2838649	99454880	213993296	1516052	155651072	36248332	117470032	10999536	68839672	42589760	53117932	16169739	109234488	60013632	86035872	8590152	3299632	28763732	80388632	5906785
1700	glycocholate	Lipid	Primary Bile Acid Metabolism	18476	LC/MS Neg	342	5163	464.302	475-31-0;863-57-0	10140	9734	C01921	HMDB00138	35613612	132360592	41612288	115703336	212876208	77928136	108890928	66398220	7561678	92269440	150518384	8556429	173628720	84235864	177062720	18044902	59860768	50537780	33857324	85961704	115034912	115877384	121223712	33789596	11761617	41917080	52680844	43242832
1711	glycodeoxycholate	Lipid	Secondary Bile Acid Metabolism	18477	LC/MS Neg	100000436	5281	448.307	360-65-6	3035026		C05464	HMDB00631	1949993	11153214	4401753	8362105	6668381	2533057	7386877	5532489	921620	4175398		31436	9398919	3423139	11722083	621791	6833427	2793549	3091249	3174131	9892474	23485386	7200326	1025397	1760709	2235666	4410306	310223
1730	glycohyocholate	Lipid	Secondary Bile Acid Metabolism	42574	LC/MS Neg	100004083	5020	464.302						59879	157332	379513	1336603	1522138	105338	964965	631686		585236	812623		379258	377993	922179	35178	1087075	98709	131510	1606248	580340	822744	411845	39652	40712	1003261	150652
1734	glycohyodeoxycholate	Lipid	Secondary Bile Acid Metabolism	43501	LC/MS Neg	100003868	5070	448.307	13042-33-6	114611	102648			10165371	36121356	26876578	45518180	69258960	36063852	31763274	25039700	1792076	36719060	77014360	569641	29106590	26542232	104873240	17177670	49322616	22060524	14832592	111370320	57589520	67225408	36393992	6236455	6688627	41889864	42888576	7777804
1716	glycolithocholate	Lipid	Secondary Bile Acid Metabolism	31912	LC/MS Neg	100001064	5357.1	432.312	474-74-8	115245	103116	C15557	HMDB00698		663085	600147	1448326	764366	152228	809340	384546		657914	1963727		641472	71390	1301858		3773472	263064	281424	379612	305319	2043357	877795			768585
1717	glycolithocholate sulfate*	Lipid	Secondary Bile Acid Metabolism	32620	LC/MS Neg	100001657	5011	255.631	15324-64-8	72222	65188	C11301	HMDB02639	189857	434757	543567	1425897	1453511	187071	1119207	632853		531065	1517436	44724	316548	285294	559029	19231	1813552	333146	485042	1090735	527261	864391	650173	22716	21388	1390792	33214
1722	glycoursodeoxycholate	Lipid	Secondary Bile Acid Metabolism	39379	LC/MS Neg	100002911	5033	448.307	64480-66-6	12310288	19973534		HMDB00708	811741	7064997	4041337	21613752	31267198	2207817	13896549	8285098	233121	12193211	25643700	154710	12653028	2189142	25217132	937440	9629162	2957141	2382841	3634313	12381782	12108410	8043500	1092053	275115	4626444	13311928	512859
478	glycylglycine	Peptide	Dipeptide	21029	LC/MS Polar	100000898	2400	131.046	556-50-3	11163	10690	C02037	HMDB11733	21212908	30590390	22751514	20632438	23409556	19927994	21087186	18533654	12652155	19331606	23027692	20008598	23121284	17078402	24111204	15488440	17160830	22469994	20105912	17336396	17846024	21446248	19727390	24883494	20729754	17988354	14458490	19006730
480	glycylisoleucine	Peptide	Dipeptide	36659	LC/MS Pos	100001790	2080	189.123	19461-38-2	88079	19972556			2428881	3242740	3258631	2079556	2444522	1826831	2927964	2803672	245137	1640665	3289207	1659705	3133761	1483466	2348666	1868720	2299598	2477713	2229799	1814283	1613482	2315297	2707451	1873085	2712103	1565733	1571566	1760262
481	glycylleucine	Peptide	Dipeptide	34398	LC/MS Pos	100001258	2190.9	189.123	869-19-2	92843	83812	C02155	HMDB00759	30598942	34933444	44957748	21771506	28274098	23097816	38752004	37280016	2875906	21084632	42105992	20356720	41167652	16559427	25823424	22864306	36047020	34905128	23527588	28771756	21792534	29663432	34887228	18437024	27051384	18940948	22486010	19543390
483	glycylmethionine	Peptide	Dipeptide	42012	LC/MS Pos	100003510	1600	207.08	554-94-9	96757	87361			3819079	3999044	6892601	2604529	3172621	2893981	5255003	4231726	313525	2488293	5373721	2478271	5932440	2227363	2643503	3363561	4804814	3084920	2764078	3499717	2541461	2584160	4457291	2117627	2629685	1999829	2954880	2510695
484	glycylphenylalanine	Peptide	Dipeptide	33954	LC/MS Pos	100001268	2388.3	223.108	3321-03-07	92953	83909		HMDB28848	8005623	8785246	11272331	5564866	6715619	5966688	9459496	8290793		4616606	10018318	5522966	9986527	4940341	7164634	5746458	8303611	8275277	6825099	5501862	4309523	7048483	7615179	6001789	6910986	4550431	4930333	4966881
485	glycylproline	Peptide	Dipeptide	22171	LC/MS Pos	100000976	1090	173.092	704-15-4	3013625	2282246		HMDB00721	9300025	12626576	9985032	6262391	6566178	6160160	9508172	7634046	3824552	4879379	11377231	6750131	13846989	6624756	8280289	9046772	7815550	7448189	10093074	8993283	6220795	7019797	10255576	9004375	12210295	6059255	10578158	8615651
489	glycyltryptophan	Peptide	Dipeptide	38151	LC/MS Pos	100002290	2593	262.119	2189-26-6	1551340;92181	83223			576411	753674	965431	320019	494458	320055	938078	740425		306500	1181073	250088	986458	120656	419401	398379	486342	624685	422217	367921	333699	287700	862311	226562	446055	195505	442332	332745
490	glycyltyrosine	Peptide	Dipeptide	33958	LC/MS Pos	100001265	1725	239.103	658-79-7	92829	83798		HMDB28853	3194166	3154596	3114476	1818248	2626203	2070950	2844467	2429540	474265	1858810	3079094	2017654	3604059	1878576	2796663	1804525	2068972	2653331	2701399	1758684	1475897	2031382	2870301	2980342	3295996	1716739	1784859	2339625
491	glycylvaline	Peptide	Dipeptide	18357	LC/MS Pos	100000487	1561.6	175.108	1963-21-9	97417	2006926		HMDB28854	8211634	10987544	10365371	6561652	8264115	7185404	9387028	9143183	882842	5563341	10324103	6506898	9114291	5149821	8224901	5794127	7834592	9230023	7966173	5347889	5591161	8331813	8838284	7950124	11616423	6202702	4859941	6626330
336	guanidinoacetate	Amino Acid	Creatine Metabolism	43802	LC/MS Pos	344	711.2	118.061	352-97-6	763	743	C00581	HMDB00128	218165								5571554		391139		97740	349889									360246				1427057	391067
353	guanidinosuccinate	Amino Acid	Guanidino and Acetamido Metabolism	32446	LC/MS Pos	100001212	742.9	176.067	6133-30-8	97856	88329	C03139	HMDB03157	920981	2675588	2759393	3982993	1948345	3558014	2857911	3627230	3026523	2033900	1406219	4551847	932224	3656838	4560877	4000685	3393725	4739590	2759393	7286936	275949		1932082	1774695	4810162	5953983	908369	5330691
2227	guanosine	Nucleotide	Purine Metabolism, Guanine containing	1573	LC/MS Neg	1099	1662	282.084	118-00-3	6802	6544	C00387	HMDB00133	2858274	2995245	3159086	2225725	2830943	2462440	2304259	3038522		2207573	3681213	2439630	2820095	2394244	2339601	3336364	4844185	2896067	2748284	2489850	2896454	4411539	2938257	5198785	2290665	1799763	3952754	2314739
2223	guanosine 3'-monophosphate (3'-GMP)	Nucleotide	Purine Metabolism, Guanine containing	39786	LC/MS Pos	100002704	1550	364.065	117-68-0	3522	3402			282851	428963		56792	213348	78828		185019	207005	100246	646866	116330	1262827	53400	71868	71696		257036	184831	148563		306936	490170	787818	81579		522338	46999
2348	gulonic acid*	Cofactors and Vitamins	Ascorbate and Aldarate Metabolism	46957	LC/MS Polar	100001586	2750	195.051	20246-53-1	9794176	7969943			2224795904	2144318208	2154269184	2120921856	2014695552	1969504384	2139977344	2051888896	1849244800	2055313152	2213487616	2239260928	3616719104	3207408640	1956371584	2083680640	2085820928	2013564800	3733752320	1996355840	1971390720	2016819840	1944610304	2008132608	2835420928	2135463552	2830252544	2194497792
1162	hexanoylcarnitine	Lipid	Fatty Acid Metabolism(Acyl Carnitine)	32328	LC/MS Pos	100000781	3194	260.186	6920-35-0	6426853	4932273		HMDB00705	6697772	6901289	6813418	7319485	5359395	6674467	6603338	6166308	1916897	9023509	3684602	5394713	9541982	7681968	8304971	7998949	5539905	8619776	9961858	6255407	8603292	9132014	16677853	4532651	8156265	4714703	19030234	8588440
1151	hexanoylglycine	Lipid	Fatty Acid Metabolism(Acyl Glycine)	35436	LC/MS Neg	100001527	2900	172.098	24003-67-6	99463	89859		HMDB00701		60081	66653	80775	18174	60298	63706	16388	193029	134448	49044		149890	52849	167960	30274	46155	68654	198318	45993	43292	38449	99125		51304	34857	174485	59851
2410	hippurate	Xenobiotics	Benzoate Metabolism	15753	LC/MS Neg	100000014	2106.9	178.051	495-69-2	464	451	C01586	HMDB00714	9177028	8661807	10843223	6887807	14087086	6020002	7593149	6694513	2069749	8572124	19159274	7658350	10843790	10047620	18974966	7422032	8318931	7482471	8475235	6586860	11263073	5161052	28112190	10347075	10672955	3639162	17308182	5391832
62	histamine	Amino Acid	Histidine Metabolism	1574	LC/MS Pos	354	579	112.087	51-45-6	774	753	C00388	HMDB00870	17454712	44201440	16137793	14723783	14809620	15573056	14239877	13922250	35550796	10557969	13784057	24078784	8115274	23204260	24856852	25488706	14622273	13278775	17172624	15671405	9709006	7102308	16209991	10076927	223586112	17374908	14612951	14217894
50	histidine	Amino Acid	Histidine Metabolism	59	LC/MS Neg	355	755.9	154.062	5934-29-2	6274	752	C00135	HMDB00177	107314744	124601744	142087344	117105112	134508944	117083264	132003200	123147224	147244944	108101128	142585760	122373096	168921168	123090416	150300656	88248944	108137056	119950032	153478736	110248928	119868088	124843528	134338224	131312600	137435440	122588952	114156440	95233936
499	histidylisoleucine	Peptide	Dipeptide	43138	LC/MS Pos	100003161	1444	269.161	510-791-9560	4060215	3275731		HMDB28888	2651628	5023416	5539863	3257831	3845043	2161385	4653256	3856477	629204	2431365	3181736	2328535	2548893	3283965	4246097	3297846	4437423	4611495	3163607	3218817	1114245	4608196	2039901	3054980	1869235	3047496	822380	1495557
500	histidylleucine	Peptide	Dipeptide	40061	LC/MS Pos	100003162	1485	269.161	7763-65-7	189008;6992010	164234			1099127	2744205	2558998	1454618	2452130	1441704	2240875	2042735	1166801	1514274	2247447	1195284	1370733	1166269	2765795	2180760	2823243	2343292	1550085	4424117	1102173	2297599	1451011	1548642	1408668	1370883	2081619	762881
502	histidylphenylalanine	Peptide	Dipeptide	42084	LC/MS Pos	100003547	1775	303.145	16874-81-0	4466133	3664633			41787	62269	64164					32674					24422		28813	18820	31446						30840				36672
503	histidylproline	Peptide	Dipeptide	42093	LC/MS Pos	100003546	805	253.13	20930-58-9		10608298			101853	609396	654304	202639		86077	578519	224647			348402	153175	401663	396472	676281	579431	301338	267012	848237	429840	123062	471347	167318	446843	424818	211035		242578
507	histidylvaline	Peptide	Dipeptide	42069	LC/MS Pos	100003544	900	255.145	76019-15-3	7021871	16568319			1059456	1257585	1403645	937394	867241	601595	1003958	984709	240114	585678	1221364	836648	1284922	985228	1006197	799542	1098622	925502	1268019	819160	434075	1083806	816602	1145128	1345093	902575	677032	860079
309	homoarginine	Amino Acid	Urea cycle; Arginine and Proline Metabolism	22137	LC/MS Pos	100000961	700	189.135	156-86-5	9085	8732	C01924	HMDB00670	4580918	5989397	5617243	6234247	4649390	5728870	4109755	4941092	4336487	5030870	5160896	4444525	3512670	5139071	6820599	5609517	5221772	4690883	5740346	3771163	3379582	4576188	6970818	7139450	6368991	5049293	3953244	3422205
310	homocitrulline	Amino Acid	Urea cycle; Arginine and Proline Metabolism	22138	LC/MS Pos	100000963	821.7	190.119	1190-49-4	65072	58582	C02427	HMDB00679	23751856	12783458	18881230	21519292	6801553	14459566	17569484	6451864	5625722	9347891	20946140	8188419	11562689	12673032	9592933	13204400	9798813	12243210	35616116	6927526	7720377	9083378	15409882	22590868	34184452	16297240	5167496	10902733
278	homocysteine	Amino Acid	Methionine, Cysteine, SAM and Taurine Metabolism	40266	GC/MS	311	1648.2	234	454-29-5	778	757	C00155	HMDB00742	24656	34698	74497	34033	10930	44114	35127	49337	34366	26180	11085	12663	52012	36507		34768	29097	58208	13065		62642	21221			35746	16000	40984	15636
18	homoserine	Amino Acid	Glycine, Serine and Threonine Metabolism	18351	LC/MS Polar	100000458	2875.8	118.051	672-15-1	12647	12126	C00263	HMDB00719	12189411	16559347	14312204	14874411	13235626	12474595	13582476	11019008	16486535	15190496	12866714	9136055	15898972	13717640	16832656	13507131	13277699	3599320	14471607	16136513	14486934	19775832	15036668	14432010	16213650	15473450	13968271	12448582
2695	homostachydrine*	Xenobiotics	Food Component/Plant	33009	LC/MS Pos	100001550	1211	158.118	1195-94-4	441447	390180	C08283	HMDB33433	3555034	4712619	3944954	5395648	6010873	3701826	4165649	3874644	1470962	4082986	6512345	5213467	8399322	5795800	4945144	4429343	4294671	5791789	7952773	2256605	7514499	7144412	6232488	4854173	8221967	4864076	4035166	4088854
1160	hydroxybutyrylcarnitine*	Lipid	Fatty Acid Metabolism(Acyl Carnitine)	43264	LC/MS Pos	100003926	1477	248.149		53481617			HMDB13127	49823520	39896652	34490432	37413808	36337776	19476626	21220056	42397824	8755123	25761320	40343032	38662964	34888436	38556536	47719796	40332248	27461056	37989660	112642440	26493978	48768480	64915656	57892692	29355618	54369416	39002920	53949196	22122064
1729	hyocholate	Lipid	Secondary Bile Acid Metabolism	34093	LC/MS Neg	100001279	5046	407.28	547-75-1	92805	21403098	C17649	HMDB00760			33653	225997	41407						26661		109144		42788		49034			223505		40595	18886				27858
1732	hyodeoxycholate	Lipid	Secondary Bile Acid Metabolism	27531	LC/MS Neg	100000777	5097	391.285	83-49-8	5283820	4446908	C15517	HMDB00733	18676	1919485	1696591	7676978	3119648	2034210	650740	269245	923793	3917850	1964602		8743508	644962	5194266	613337	1809850	345456	4974366	7791128	1346179	1484895	2105016	1767912	304324	1317891	3800806	66680
295	hypotaurine	Amino Acid	Methionine, Cysteine, SAM and Taurine Metabolism	590	LC/MS Polar	358	2763.4	108.012	300-84-5	107812	96959	C00519	HMDB00965	4438817	9470219	12974143	15055281	14107496	11410466	7396956	6679648	6577546	16085180	11400112	3727234	2536615	15097973	18231778	16354856	7353088	15370158	1624712	49745672	2550541	554325	31010160	2922996	2769963	11930497	19896400	2855754
2173	hypoxanthine	Nucleotide	Purine Metabolism, (Hypo)Xanthine/Inosine containing	3127	LC/MS Polar	171	1515.8	135.031	68-94-0	790	768	C00262	HMDB00157	312670144	350092928	284615584	388690240	375552480	374669248	328713696	308000320	107187808	352474080	291380448	330988864	289348064	366344288	325843904	304057440	300361312	325194304	373833120	315534368	260235552	355490944	271880960	375124160	336952608	318289824	140279440	333858720
61	imidazole lactate	Amino Acid	Histidine Metabolism	15716	LC/MS Pos	100000263	782.7	157.061	14403-45-3	440129	389128	C05568	HMDB02320	440451	426485	421428	527453	375897	380466	171501	573520	270502	163014	353973	667209	649328	772925	586234	510768	550705	465537	593623	405795	516868	860836	201645	514456	618618	622157	716873	584907
60	imidazole propionate	Amino Acid	Histidine Metabolism	40730	LC/MS Pos	100003434	1020	141.066	1074-59-5	70630	63798		HMDB02271	3901453	18203456	17159954	21891342	33293268	13154189	12925561	30189566	1416197	41174436	9908326	8799714	6850090	15201234	29431920	14273932	37123428	9214991	8458578	13656299	14662866	68233928	20162172	10200272	10192946	59217048	28198328	5801752
217	indole-3-carboxylic acid	Amino Acid	Tryptophan Metabolism	38116	LC/MS Neg	100002185	1708.8	160.04	771-50-6	69867		C19837	HMDB03320	218562	124861	248605	188204	181704	158543	171239	194956	635007	189809	262611	239551	283231	115980	168849	179317	198391	217471	188392	176386	279650	179125	220129	193245	227402	136926	178639	193182
182	indoleacetate	Amino Acid	Tryptophan Metabolism	27513	LC/MS Neg	100001034	2200	174.056	6505-45-9	802	780	C00954	HMDB00197	20824	79682	15294	30807	28621	22642	52210	35032	177887	11824	24063		47021	45742	69510	21292		21748	87550	92791	21297		70344	60147		13706	94510	13217
2698	indoleacrylate	Xenobiotics	Food Component/Plant	22114	LC/MS Neg	100000800	2511	186.056	1204-06-4	15030923	4524636		HMDB00734	41174	109581	138904	132917	155042	165664	128638	78440	83347	130372	150343	149257	101493	180636	102353	157259	108823	119083	74762	151564	230645	31236	172416	164336	174248	120330	298277	162596
181	indolelactate	Amino Acid	Tryptophan Metabolism	18349	LC/MS Neg	100000463	2286	204.067	832-97-3	92904	83867	C02043	HMDB00671	180074	211802	320760	282956	324687	295502	266812	189354	573051	278225	275794	252983	193401	242716	276001	403287	135356	266497	139539	713747	475920	151723	294976	94203	273570	286752	299688	185148
184	indolepropionate	Amino Acid	Tryptophan Metabolism	32405	LC/MS Pos	100001083	4147.9	190.086	830-96-6	3744	3613		HMDB02302	404194	692200	638602	652149	681641	525475	702284	532854	666176	827705	605643	928076	690602	911967	820534	1182591	418463	531798	807160	1278274	739190	199199	1184681	620474	623823	727980	1363381	1021971
2172	inosine	Nucleotide	Purine Metabolism, (Hypo)Xanthine/Inosine containing	1123	LC/MS Pos	361	1679.3	269.088	58-63-9	6021	21241953	C00294	HMDB00195	483410528	376809568	496278048	517983616	552281088	470087008	485043936	539621504	29344204	487742720	468129184	548402240	388490112	495106336	472484320	475191840	547247360	554969472	490769504	476825248	522608448	528499200	569024704	411925440	411881280	468048704	508259008	381148000
1324	inositol 1-phosphate (I1P)	Lipid	Inositol Metabolism	43849	LC/MS Polar	370	4785	259.022	573-35-3;106032-59-1	440194	17215924	C04006	HMDB00213	6333982	7871800	9986343	3695061	3985901	6598408	4538536	4640485	11961990	4990656	5263328	5204513	5649428	5278730	3888133	5386497	5396181	5538341	4460631	4865018	5087355	5243280	7386536	5325944	8587683	6115411	3822077	5342755
263	isobutyrylcarnitine	Amino Acid	Leucine, Isoleucine and Valine Metabolism	33441	LC/MS Pos	100001055	1955.1	232.154	25518-49-4	168379			HMDB00736	2138046	4793724	2483707	3261578	1180353	5525622	938358	638168	1818249	7771198	667669	1527262	7199051	3327671	28281982	2472614	1304523	1540768	3987404	3057205	3501458	1718163	13608857	10087837	2404225	901169	4555904	1725657
264	isobutyrylglycine	Amino Acid	Leucine, Isoleucine and Valine Metabolism	35437	LC/MS Pos	100001590	2009	146.081	15926-18-8	10855600	9030891		HMDB00730	387300	622013	538170	645820	935388	768706	476713	452800	161829	552486	579375	861707	521460	858820	748732	605276	803948	826027	695162	309342	603276	536822	750602	542716	836917	498711	553084	895485
247	isoleucine	Amino Acid	Leucine, Isoleucine and Valine Metabolism	1125	LC/MS Pos	376	1599	132.102	73-32-5	6306	769	C00407	HMDB00172	1372409728	1611584640	1676770304	1498966144	1348465408	1375966080	1454903552	1291140992	2114531840	1323824256	1454490880	1598379648	1757953152	1426904832	1532408064	1171949824	1383461504	1515416576	1631029632	1108035328	1476110592	1672708736	1350546816	1568406272	1841211520	1420797696	1071875392	1201046016
509	isoleucylalanine	Peptide	Dipeptide	40046	LC/MS Pos	100003163	1698	203.139	24787-73-3	5246009;5246010	4414311			3795940	6078878	13805005	3059414	2859441	3498321	9301139	5672683		3113747	6905741	1993062	14138127	2699341	2322248	5173712	9044233	5014925	3306034	3231061	2823154	2474033	4506846	2259717	1878588	2107733	2855974	1836022
512	isoleucylaspartate	Peptide	Dipeptide	42982	LC/MS Pos	100003166	1550	247.129	510-791-9560		14327506			1879472	2634526	4076187	1246238	1690381	1388397	3216200	2258673	80413	1203239	4205414	777120	4049408	818352	1369090	2157308	2933219	1749446	1182840	2187654	1037128	1369301	2606804	899742	1040897	610590	1436851	890767
513	isoleucylglutamate	Peptide	Dipeptide	40057	LC/MS Pos	100003168	1666	261.144	42516-53-0		16568323			226180	367629	1012670	136898	274563	231379	717284	240560		140881	486741	103227	879415	69262	295801	266817	365895	250456	91329	171622	105507	84573	320974	116805	126773	39235	211704	52780
514	isoleucylglutamine	Peptide	Dipeptide	40019	LC/MS Pos	100003167	1542	260.16		7020102	16044755			1350343	1980533	4823014	1227763	1412809	1040388	3236676	1750977		958493	2498048	623790	3552773	744658	910368	1492425	2693473	1342444	1009869	960556	896374	1010590	1594564	843256	840659	535751	1255295	849777
515	isoleucylglycine	Peptide	Dipeptide	40008	LC/MS Pos	100003169	1740	189.123	868-28-0	342532	303621			13372634	14010792	18565530	8872739	11643814	9015079	17525852	17320308	793356	8040581	20617278	6647099	19561112	5634547	8132936	9157271	14597804	13705779	7674651	12988903	8597950	12580099	14660964	5247623	9286773	6657739	11253111	8214844
518	isoleucylisoleucine	Peptide	Dipeptide	36761	LC/MS Pos	100001707	2662	245.186	42537-99-5	7010568				500038	475641	1171593	293800	371068	275756	683110	466963		233630	767396	279643	888310	247425	372396	297390	497395	400666	386208	285674	284162	255268	477549	340216	407977	217767	498683	257771
519	isoleucylleucine	Peptide	Dipeptide	36760	LC/MS Pos	100001708	2841	245.186	26462-22-6	11644431	9819170			1121656	1657376	2633021	991094	1301520	938421	1907717	1255664		905444	1876210	826138	2033644	720806	1063860	759900	1533043	1231810	1074539	727587	827689	922746	1265231	956104	734893	664172	1284341	557710
521	isoleucylphenylalanine	Peptide	Dipeptide	40067	LC/MS Pos	100003173	3185	279.17	22951-98-0	435728	385352				68403	224462	226387	173442		311472			202810	278344		347284		112284	73162	280931				108408		354951			99200
523	isoleucylserine	Peptide	Dipeptide	40012	LC/MS Pos	100003174	1487	219.134	6403-14-1	7021816	15948496			1934697	2116242	6056212	1448674	1588452	1418339	4611916	2367013	54118	1158740	4314502	863060	5833074	906008	1319885	2051175	3776438	1749451	1144753	1645430	1136102	1347743	2546915	978966	762869	650206	1940464	1022986
524	isoleucylthreonine	Peptide	Dipeptide	42968	LC/MS Pos	100003175	1565	233.15		16122515	16568328			2378278	2305071	5500755	1696313	1988965	1597461	4227793	2941808	120761	1205744	4456998	1011698	5087310	1286053	1675849	1802828	3504574	2215723	1535330	1688014	1111841	1489325	2603477	1207007	1327845	721600	2197161	1669652
526	isoleucyltyrosine	Peptide	Dipeptide	40073	LC/MS Pos	100003177	2320	295.165	38579-21-4	342468	303558			272818	327537	665686	258844	352800	309192	552112	467647		255935	526639	84913	450287	259111	338948	263154	428619	327458	228585	300592	271688	242687	346105	231770	176662	220819	359198	52132
527	isoleucylvaline	Peptide	Dipeptide	40049	LC/MS Pos	100003178	2236	231.17	41017-96-3	5246011;435949	385545			1280993	2054472	3925757	1054875	1443285	1030104	2621661	1483181		1083720	2248618	823432	3317763	789407	1296027	1116552	1846890	1394287	1293453	1073662	1019357	1267961	1459622	1277503	1167043	722488	1502014	906328
226	isovalerylcarnitine	Amino Acid	Leucine, Isoleucine and Valine Metabolism	34407	LC/MS Pos	100001393	2504.9	246.17	31023-24-2	6426851	4932271		HMDB00688	10247585	4417481	15212953	10010648	7627769	7620535	12470328	8764794	7495299	9829922	6842784	7566887	13566589	16190109	8796895	9576460	7938812	10478167	6317269	12283689	18325290	10596080	10693957	7311509	10931879	5392541	4392853	16453040
225	isovalerylglycine	Amino Acid	Leucine, Isoleucine and Valine Metabolism	35107	LC/MS Neg	100001452	1950	158.082	16284-60-9	546304	475516		HMDB00678	316628	403002	678866	420396	550857	435950	644463	321210	891521	559486	577655	625079	532653	506584	704130	299837	406505	474171	354382	420616	674736	474267	512024	245507	372397	436812	333475	332554
188	kynurenate	Amino Acid	Tryptophan Metabolism	1417	LC/MS Neg	98	2224	188.035	492-27-3	3845	3712	C01717	HMDB00715	649637	495486	854555	949631	675842	504741	930484	597888	1571882	668217	454824	831014	544071	898290	799146	1372011	755839	559553	623526	706022	467309	548894	1166781	565569	1564445	453381	1463654	613643
187	kynurenine	Amino Acid	Tryptophan Metabolism	15140	LC/MS Pos	100000265	1902.1	209.092	2922-83-0	161166	141580	C00328	HMDB00684	17436860	8870807	13154124	8667059	5425575	7005599	9097185	5183579	184193728	8697132	11769394	18798818	35906268	7979458	8509975	12514644	7018694	3842645	5166612	9661924	8039632	10359817	9406532	6067617	20129770	7916375	11776977	14010483
2388	L-urobilin	Cofactors and Vitamins	Hemoglobin and Porphyrin Metabolism	40173	LC/MS Pos	100002568	4072.3	595.349	34217-90-8	5280818	4444369	C05793	HMDB04159		330809		323514	287482	125553	142286	79830	158566	317061			367890	205493	611647	127488	306005		53533	212525	28298	403049	996532	143556			306173
760	lactate	Carbohydrate	Glycolysis, Gluconeogenesis, and Pyruvate Metabolism	527	GC/MS	482	1102.8	116.9	79-33-4	612	592	C00186	HMDB00190	77591776	60401632	88954096	64967340	72362552	66197236	72443696	70998984	73319560	73238424	79634520	74752160	81989432	70028800	68560344	68256272	78070216	73847056	77481792	68298224	89539936	76962272	95110840	63553936	68862088	64598144	64330548	64177864
218	leucine	Amino Acid	Leucine, Isoleucine and Valine Metabolism	60	LC/MS Pos	397	1680.2	132.102	61-90-5	6106	5880	C00123	HMDB00687	2788987648	3382817792	3338420224	3061537536	2805912320	2759866112	3087727104	2769695488	3619956992	2568397568	2952668160	2964426752	3394320640	2894285824	3225705728	2320565504	2932638208	3148437504	3485580800	2348441344	2665016576	3279228160	2741682176	3117717504	3525450240	2951868672	2152677888	2402178048
528	leucylalanine	Peptide	Dipeptide	40010	LC/MS Pos	100003179	1770	203.139	7298-84-2	259321	227625		HMDB28922	1164897	1639462	4426573	818716	1507853	1079253	3032141	1556494	156460	1006388	1761625	773624	2403982	758884	1198794	1147565	2136498	1263494	1226801	1132507	794158	923559	1134821	828703	870257	782070	965110	818746
532	leucylglutamate	Peptide	Dipeptide	40021	LC/MS Pos	100003184	1773	261.144		5259589;5259590	4424891			185935	681614	1197550	397901	534325	347708	841051	591523	60464	258812	756187	263759	886507	177523	444249	350483	575396	487635	376022	251194	312541	417177	523318	423956	307531	170334	500867	280559
695	leucylglutamine*	Peptide	Dipeptide	48189	LC/MS Pos	100003183	1578	260.161		4305457	3511125		HMDB28927	926729	1237408	3425327	876784	1028203	773456	1937767	1076467	69706	715486	1268631	573982	1664094	598753	955238	1000119	1583314	935323	985694	618511	543970	705687	876600	783672	604492	517100	767286	468021
533	leucylglycine	Peptide	Dipeptide	40045	LC/MS Pos	100003185	1805	189.123	686-50-0	79070	71402			2794046	2852238	9362878	2121782	2833488	2049403	7380138	3631021	315433	1983695	4973085	1507360	7206033	1589913	2179444	2296594	5169235	3021076	2123783	2409489	1826448	2292339	3111431	1652294	1513844	1181953	2576326	1680640
535	leucylisoleucine	Peptide	Dipeptide	36757	LC/MS Pos	100001709	2794	245.186	36077-41-5	7010534				258384	250754	385109	221496	208083	151783	239265	301761		217793	315476	125863	245423	161593	198835	88670	266789	233843	303211	80774	135123	45969	261592	179194	19491	198373	327192	130219
536	leucylleucine	Peptide	Dipeptide	36756	LC/MS Pos	100001710	2850	245.186	3303-31-9	76807	69263	C11332	HMDB28933	701044	698964	1326188	623826	962717	614482	1114121	914360	207369	698078	1060909	481947	927295	547042	739064	521848	908753	853224	714513	1027356	462057	507881	673945	644589	313397	354322	825716	347732
537	leucylmethionine	Peptide	Dipeptide	40022	LC/MS Pos	100003188	2528	263.142	36077-39-1	118276	105706			34263		110756	100563	42901	17846	43120			22087			60720		34610		34002	51947						73114
538	leucylphenylalanine	Peptide	Dipeptide	40026	LC/MS Pos	100003189	3354	279.17	3063-05-06	259325	227629					403087				391019			174234		91930	247021			93895	279034
540	leucylserine	Peptide	Dipeptide	40048	LC/MS Pos	100003190	1530	219.134	6209-12-07	3621685	2856650		HMDB28938	1127389	1608983	4601555	933480	1360542	1005045	2766557	1845103		987083	2073669	757853	2313916	625533	933090	975667	2187400	1362267	1219807	934090	724446	875078	1070806	808735	633726	518269	996064	627533
541	leucylthreonine	Peptide	Dipeptide	42969	LC/MS Pos	100003191	1635	233.15		10353878	16568334			1364011	1477820	3382029	1006495	1424031	935712	2183470	1882580		887042	2165899	600645	1686338	351835	1006829	1122827	1675120	1492429	1005173	981744	748299	805901	1076267	607911	510104	547489	1009499	649765
995	linoleate (18:2n6)	Lipid	Polyunsaturated Fatty Acid (n3 and n6)	1105	LC/MS Neg	180	5535	279.233	60-33-3	5280450	4444105	C01595	HMDB00673	11354955776	18928361472	15676759040	7396938752	7453759488	11811279872	9751108608	11331226624	3791211776	8714544128	6645175296	10040729600	8883656704	11588265984	6462263808	18174500864	17825359872	9907182592	11341545472	5058691584	5370719232	15238494208	6672216576	11303891968	10972000256	14005314560	5403324928	5271032320
997	linolenate [alpha or gamma; (18:3n3 or 6)]	Lipid	Polyunsaturated Fatty Acid (n3 and n6)	34035	LC/MS Neg	100001337	5450	277.217		5280934	4444437	C06427		1356372096	2982007808	3083041792	656296064	699624640	1755847680	1379941504	1407687552	348261632	1204648832	609410880	1303757312	914045824	1335264256	524096704	1902324096	3497753856	1348434432	1734002816	323208480	803661504	3078410240	546551744	1704246528	1300147072	1889223040	332077376	648670720
1173	linoleoylcarnitine*	Lipid	Fatty Acid Metabolism(Acyl Carnitine)	46223	LC/MS Pos	100003151	5190	424.342	36816-10-1	6450015	4952667		HMDB06469	46153				204768	66530			1404603	137969	90770	400600	484112	196503	120690				84185	685424	499465	142796	296892	191020	613740	162503	497265	383989
69	lysine	Amino Acid	Lysine Metabolism	1301	LC/MS Pos	407	613.8	147.113	56-87-1	5962	5747	C00047	HMDB00182	444313888	570047552	537557120	465695296	375958208	390733728	435231840	379122592	604862464	382933216	482922144	425617152	471820736	432564512	545748736	464780768	386794976	435392864	570911360	369499808	326566464	441619648	467349184	507338944	594033024	454527648	325934368	369318592
551	lysylisoleucine	Peptide	Dipeptide	40056	LC/MS Pos	100003195	1484	260.197	20556-13-2		16568341			145708	231939	284270	68436	85708		293016			65170	353592	82755	280441			100799	146651	156334		49867	34633	127472			272274
552	lysylleucine	Peptide	Dipeptide	40020	LC/MS Pos	100003196	1561	260.197	7369-79-1	4682588	3870665			1031598	1592917	1823430	1081481	914561	666549	1229296	1149634	57608	683531	1275966	641512	1258691	999221	957280	1082334	1512491	1550224	1532581	669531	444778	1042480	856729	1131696	1152239	910803	845877	460793
931	malate	Energy	TCA Cycle	1303	GC/MS	409	1502	233	6915-15-7	525	510	C00149	HMDB00156	1911039	1904145	2807296	1823178	3287803	2504297	2411422	2157805	1561927	2246813	2261724	2826175	1752089	1969145	2534307	1887679	2005146	2256669	2753812	1943379	3440556	2167661	2352789	2845726	1731671	2023560	1712757	2124025
801	maltohexaose	Carbohydrate	Glycogen Metabolism	35170	LC/MS Polar	100001448	5860	989.32	34620-77-4	439606	4450599	C01936	HMDB12253	967544		873822	1447516	1585013	1318680	1080958	1827111		1203946	774148	1028336	452918	1119163	1708823	740606	1021216	2141504	314532	714650	1126805	1690600	323790	551989	843466	1126318	949892	1280654
803	maltopentaose	Carbohydrate	Glycogen Metabolism	35163	LC/MS Polar	100001447	5365	827.267	34620-76-3	13489094	2941513	C06218	HMDB12254	11895087	1378615	10526369	15459842	16350289	13250505	13478100	19081990		12757791	9312331	11974870	6232254	13009101	16235432	7192971	12426372	20810974	6451178	7869858	12452094	17891870	5023939	7005517	10373924	12942993	9614048	13012157
809	maltose	Carbohydrate	Glycogen Metabolism	15586	LC/MS Polar	913	3329.4	387.114	6363-53-7	10991489	388469	C00208	HMDB00163	271993664	504495168	241775088	317414016	268681248	221931184	279534016	295265120	12816485	308199616	267239088	283838144	213839328	308139264	231851136	302366848	280730784	295022368	320233312	237123792	211523472	287461696	227830240	275106176	300159168	253260224	284449280	280119680
804	maltotetraose	Carbohydrate	Glycogen Metabolism	15910	LC/MS Polar	100000275	5000	711.22	34612-38-9	446495	393830	C02052	HMDB01296	102435360	90694176	88723456	123649360	123247672	87502312	104484648	132551896		120347272	81474288	101779216	57970800	125025216	115285136	107605664	101113512	141734864	75937864	71740416	92041392	128373400	56041664	78646272	92616736	102435360	132899896	93542968
806	maltotriose	Carbohydrate	Glycogen Metabolism	44688	LC/MS Polar	100000276	4286.4	549.167	1109-28-0	439586	388669	C01835	HMDB01262	300297600	339191264	266977968	356035360	329198784	250990000	311379680	353038816		328205312	266277264	299867424	201441664	345773760	307033984	310195616	304803616	369459008	281194496	236740304	259191760	344379136	208202736	265726864	291029984	297789536	334838432	286626080
851	mannose	Carbohydrate	Fructose, Mannose and Galactose Metabolism	584	GC/MS	803	1753.5	204	3458-28-4	18950	141983	C00159	HMDB00169	5077158	4668317	7783682	7279132	8085627	6335348	6132062	8642406	2154590	7119124	5774412	7655434	4410571	6575033	9587662	5371345	8413371	8891217	5412140	4530830	8179291	7739678	4853018	7074653	4407517	6643028	5233267	4410660
960	margarate (17:0)	Lipid	Long Chain Fatty Acid	1121	LC/MS Neg	891	5731	269.249	506-12-7	10465	10033		HMDB02259	588187776	1275604224	1147920768	347822976	420813472	463051264	624541504	661882496	234506208	492607680	439722976	461413760	415841216	732920256	285339808	797524352	1448006656	647766400	778756096	222225776	407818688	1107469440	300381280	620757120	520761472	800330752	302000448	297315904
1006	mead acid (20:3n9)	Lipid	Polyunsaturated Fatty Acid (n3 and n6)	35174	LC/MS Neg	100001472	5650	305.249	20590-32-3	5312531	4471956		HMDB10378	263957488	195399552	213201120	90562248	164710464	119381312	181119312	230477472	64698376	174818672	184052864	139171472	176668944	160852928	138732928	45617528	402956768	263979232	333164320	134787264	156933712	320031232	154761248	248785408	173944656	177795120	81537696	161158144
269	methionine	Amino Acid	Methionine, Cysteine, SAM and Taurine Metabolism	1302	LC/MS Pos	415	1250	150.058	63-68-3	6137	5907	C00073	HMDB00696	458334880	575605888	509220032	435290016	478683904	414690624	484216160	406910528	570443264	400160864	507161024	449177408	616255040	426092832	505819008	353620864	409873344	479177216	526365184	346007296	432307264	487392768	443023104	481775616	576511552	420180576	383230432	424677184
274	methionine sulfoxide	Amino Acid	Methionine, Cysteine, SAM and Taurine Metabolism	18374	LC/MS Pos	100000039	741.1	166.053	3226-65-1	158980	139840	C02989	HMDB02005	2711142	2524279	1873329	1705005	1561623	1628122	2393806	1990902	7504652	1996839	2659195	2476941	4515860	1018915	1891975	1592713	1807455	1851393	2661786	2817901	2698800	3094070	1691885	1934918	3057950	1865845	3751621	2867507
573	methionylphenylalanine	Peptide	Dipeptide	41441	LC/MS Pos	100003661	3076	297.127	14492-14-9	100048	90404				55842	62778			15071	53700			38609				33772			36498		48063		32672		41424		16526
579	methionylvaline	Peptide	Dipeptide	40677	LC/MS Pos	100003667	2146	249.127	14486-13-6	7010520	10439221			169976	113700	278316	59519	122008	87505	188831	240301		65874	237567	56112	167481	67853	50370	83227	155339	110986			94179	50112	69848	77372		16700	43817	56284
2800	methyl glucopyranoside (alpha + beta)	Xenobiotics	Food Component/Plant	46144	LC/MS Neg	100005864	1070	193.072					HMDB29965	280574	439635	381492	383232	58748	327313	368976	395592	116761	434880	364731	378642	214975	448769	382886	176083	84351	332112	435065	219532	306337	429636	236188	399221	240258	308321	244786	235302
1148	methylmalonate (MMA)	Lipid	Fatty Acid Metabolism (also BCAA Metabolism)	1496	LC/MS Polar	418	3078.4	117.019	516-05-2	487	473	C02170	HMDB00202	188303744	104393080	189150192	142824448	130103352	129584832	166780096	136115088	43444132	108714840	252774224	176550688	107139384	139896272	121878184	127980088	114485752	132153584	86930400	138332080	136128224	149063664	132365352	159388416	179525504	134466080	71577592	119459224
239	methylsuccinate	Amino Acid	Leucine, Isoleucine and Valine Metabolism	15745	LC/MS Polar	2051	2800	131.035	498-21-5	10349	9922		HMDB01844	34121740	24667380	27759114	21069602	20205102	26747824	28832682	18882146	12064256	25795154	67111128	26681766	44508380	29789782	14003089	20535894	15553720	26182928	29298256	26293992	32562574	17546040	27724882	19470220	17495052	12549884	23643040	18475952
1316	myo-inositol	Lipid	Inositol Metabolism	19934	GC/MS	363	1924.9	217	87-89-8	892	10239179	C00137	HMDB00211	2924434	2461667	2890724	2022131	2298819	2496862	2134055	2005809	2613381	2195934	2243950	2321122	3826575	2424468	1988169	2265268	2056666	2077107	2488455	1585585	2503502	2143669	2982067	2745354	2073043	1804080	1579270	2043473
954	myristate (14:0)	Lipid	Long Chain Fatty Acid	1365	LC/MS Neg	519	5440	227.202	544-63-8	11005	10539	C06424	HMDB00806	2041413888	7149063680	5377634304	1896788864	2052516480	1762236160	2362379264	3293834752	930766080	2029510400	2030206208	2056769024	1039087552	3016003584	1971493504	6409623040	3234281984	4077620992	3151080448	852888384	1347736448	3158508800	1649664000	2366631680	1741788160	2543079680	1175181824	1461291392
[truncated: 231 more rows]

## Sheet: Metadata NK603+R
SAMPLE_NAME	DIET	RUN_DAY	MAMMARY_TUMOR	AGE	TISSUE
8837	Control	1	1	646	LIVER
[truncated: 37 more rows]

## Sheet: Metadata NK603
SAMPLE_NAME	DIET	RUN_DAY	MAMMARY_TUMOR	AGE	TISSUE
[truncated: 38 more rows]
